# Supplementary material for: Sex-based clinical and immunological differences in COVID-19
Source: BMC Infect Dis. 2021 Jul 5;21:647. doi: 10.1186/s12879-021-06313-2 (PMC8256650; doi:10.1186/s12879-021-06313-2)
Supplement: Supplementary file 8 — Additional file 8: Supplementary Data. [file 12879_2021_6313_MOESM8_ESM.xlsx]

## Sheet: Supplementary Data 1
PatientID	Age	Type	Discharge Status	ICU	Sex	Hypertension	Diabetes	Cardiovascular disease	Cerebrovascular disease	Malignancy	Chronic obstructive pulmonary disease	Chronic renal disease	Chronic liver disease
765	11-20	Mild/Moderate	Cured	NA	F	0	0	0	0	0	0	0	0
1573	11-20	Mild/Moderate	Cured	NA	M	0	0	0	0	0	0	0	0
1145	11-20	Mild/Moderate	Cured	NA	F	0	0	0	0	0	0	0	0
118	11-20	Mild/Moderate	Cured	NA	F	0	0	0	0	0	0	0	0
2708	11-20	Mild/Moderate	Cured	NA	M	0	0	0	0	0	0	0	0
2842	11-20	Mild/Moderate	Cured	NA	M	0	0	0	0	0	0	0	0
1266	11-20	Mild/Moderate	Cured	NA	M	0	0	0	0	0	0	0	0
1393	11-20	Mild/Moderate	Cured	NA	F	0	0	0	0	0	0	0	0
1150	11-20	Mild/Moderate	Cured	NA	F	0	0	0	0	0	0	0	0
1273	11-20	Critical	Cured	0	F	0	0	0	0	0	0	0	0
2028	11-20	Critical	Cured	0	M	0	0	0	0	0	0	0	0
2470	11-20	Mild/Moderate	Cured	NA	F	0	0	0	0	0	0	0	0
2791	11-20	Critical	Cured	0	F	0	0	0	0	0	0	0	0
2147	11-20	Mild/Moderate	Cured	NA	F	0	0	0	0	0	0	0	0
200	21-30	Mild/Moderate	Cured	NA	M	0	0	0	0	0	0	0	0
1447	21-30	Mild/Moderate	Cured	NA	M	0	0	0	0	0	0	0	0
1606	21-30	Critical	Cured	0	M	0	0	0	0	0	0	0	0
2015	21-30	Mild/Moderate	Cured	NA	F	0	0	0	0	0	0	0	0
2018	21-30	Mild/Moderate	Cured	NA	F	0	0	0	0	0	0	0	0
2495	21-30	Critical	Cured	0	F	0	0	0	0	0	0	0	0
2909	21-30	Mild/Moderate	Cured	NA	M	0	0	0	0	0	0	0	0
2919	21-30	Mild/Moderate	Cured	NA	M	0	0	0	0	0	0	0	0
3020	21-30	Critical	Cured	0	M	0	0	0	0	0	0	0	0
3055	21-30	Mild/Moderate	Cured	NA	F	0	0	0	0	0	0	0	0
276	21-30	Mild/Moderate	Cured	NA	F	0	0	0	0	0	0	0	0
1612	21-30	Mild/Moderate	Cured	NA	M	0	0	0	0	0	0	0	0
2006	21-30	Critical	Cured	0	F	0	0	0	0	0	0	0	0
2183	21-30	Mild/Moderate	Cured	NA	M	0	0	0	0	0	0	0	0
2222	21-30	Critical	Cured	0	F	0	0	0	0	0	0	0	0
2418	21-30	Mild/Moderate	Cured	NA	M	0	0	0	0	0	0	0	0
1938	21-30	Critical	Cured	0	F	0	0	0	0	0	0	0	0
2882	21-30	Critical	Cured	0	F	0	0	0	0	0	0	0	0
280	21-30	Mild/Moderate	Cured	NA	F	0	0	0	0	0	0	0	0
437	21-30	Mild/Moderate	Better	NA	M	0	0	0	0	0	0	0	0
837	21-30	Mild/Moderate	Better	NA	M	0	0	0	0	0	0	0	0
1483	21-30	Mild/Moderate	Cured	NA	M	0	0	0	0	0	0	0	0
2085	21-30	Mild/Moderate	Cured	NA	F	0	0	0	0	0	0	0	0
2670	21-30	Mild/Moderate	Cured	NA	M	0	0	0	0	0	0	0	0
2825	21-30	Mild/Moderate	Cured	NA	F	0	0	0	0	0	0	0	0
46	21-30	Critical	Cured	0	M	0	0	0	0	0	0	0	0
416	21-30	Mild/Moderate	Cured	NA	M	0	0	0	0	0	0	0	0
567	21-30	Mild/Moderate	Cured	NA	M	0	0	0	0	0	0	0	0
1049	21-30	Mild/Moderate	Cured	NA	F	0	0	0	0	0	0	0	0
1098	21-30	Critical	Died	0	M	1	0	1	0	0	0	1	0
1102	21-30	Severe	Cured	0	M	0	0	0	0	0	0	0	0
1224	21-30	Mild/Moderate	Cured	NA	M	0	0	0	0	0	0	0	0
1414	21-30	Critical	Cured	0	M	0	0	0	0	0	0	0	0
1453	21-30	Mild/Moderate	Cured	NA	F	0	0	0	0	0	0	0	0
1461	21-30	Critical	Better	0	M	0	0	0	0	0	0	0	0
1977	21-30	Mild/Moderate	Cured	NA	M	0	0	0	0	0	0	0	0
2302	21-30	Critical	Cured	0	F	0	0	0	0	0	0	0	0
2499	21-30	Critical	Cured	0	F	0	0	0	0	0	0	0	0
2729	21-30	Mild/Moderate	Cured	NA	M	0	0	0	0	0	0	0	0
218	21-30	Mild/Moderate	Cured	NA	M	0	0	0	0	0	0	0	0
275	21-30	Mild/Moderate	Cured	NA	F	0	0	0	0	0	0	0	0
335	21-30	Critical	Cured	0	M	0	0	0	0	0	0	0	0
1091	21-30	Mild/Moderate	Cured	NA	F	0	0	0	0	0	0	0	0
1142	21-30	Mild/Moderate	Cured	NA	M	0	0	0	0	0	0	0	0
1402	21-30	Mild/Moderate	Cured	NA	F	0	0	0	0	0	0	0	0
1412	21-30	Mild/Moderate	Cured	NA	F	0	0	0	0	0	0	0	0
1466	21-30	Mild/Moderate	Cured	NA	F	0	0	0	0	0	0	0	0
1559	21-30	Critical	Better	0	F	0	0	0	0	0	0	0	0
1602	21-30	Critical	Cured	0	M	0	0	0	0	0	0	0	0
1759	21-30	Mild/Moderate	Cured	NA	M	0	0	0	0	0	0	0	0
2218	21-30	Mild/Moderate	Cured	NA	M	0	0	0	0	0	0	0	0
2386	21-30	Mild/Moderate	Cured	NA	M	0	0	0	0	0	0	0	0
2417	21-30	Mild/Moderate	Cured	NA	M	0	0	0	0	0	0	0	0
2749	21-30	Critical	Cured	0	M	0	0	0	0	0	0	0	0
2910	21-30	Mild/Moderate	Cured	NA	M	0	0	0	0	0	0	0	0
117	21-30	Critical	Cured	0	M	0	0	0	0	0	0	0	0
666	21-30	Mild/Moderate	Cured	NA	F	0	0	0	0	0	0	0	0
786	21-30	Mild/Moderate	Cured	NA	M	0	0	0	0	0	0	0	0
1352	21-30	Mild/Moderate	Cured	NA	M	0	0	0	0	0	0	0	0
1532	21-30	Mild/Moderate	Cured	NA	M	0	0	0	0	0	0	0	0
2060	21-30	Critical	Better	0	M	0	0	0	0	0	0	0	0
2920	21-30	Mild/Moderate		NA	F	0	0	0	0	0	0	0	0
134	21-30	Mild/Moderate	Cured	NA	F	0	0	0	0	0	1	0	0
374	21-30	Critical	Cured	0	F	0	0	0	0	0	0	0	0
1274	21-30	Critical	Cured	0	M	0	0	0	0	0	1	0	0
1303	21-30	Mild/Moderate	Cured	NA	M	0	0	0	0	0	0	0	0
1450	21-30	Mild/Moderate	Cured	NA	M	0	0	0	0	0	0	0	0
1554	21-30	Critical	Cured	0	M	0	0	0	0	0	0	0	0
1711	21-30	Severe	Cured	0	M	0	0	0	0	0	0	0	0
1723	21-30	Critical	Cured	0	M	0	0	0	0	0	0	0	0
1969	21-30	Critical	Cured	0	F	0	0	0	0	0	0	0	0
2057	21-30	Critical	Cured	0	M	0	0	0	0	0	0	0	0
2498	21-30	Mild/Moderate	Cured	NA	M	0	0	0	0	0	0	0	0
2621	21-30	Critical	Cured	0	M	0	0	0	0	0	0	0	0
22	21-30	Mild/Moderate	Cured	NA	M	0	0	0	0	0	0	0	0
23	21-30	NA	Cured	NA	M	0	0	0	0	0	0	0	0
37	21-30	Mild/Moderate	Cured	NA	M	0	0	0	0	0	0	0	0
1032	21-30	Mild/Moderate	Cured	NA	M	0	0	0	0	0	0	0	0
1157	21-30	Mild/Moderate	Cured	NA	F	0	0	0	0	0	0	0	0
1430	21-30	Mild/Moderate	Cured	NA	M	1	0	0	0	0	0	0	0
1477	21-30	Mild/Moderate	Cured	NA	M	1	0	0	0	0	0	0	0
1589	21-30	Critical	Cured	0	F	0	0	0	0	0	0	0	0
1591	21-30	Mild/Moderate	Cured	NA	F	0	0	0	0	0	0	0	0
1636	21-30	Mild/Moderate	Cured	NA	M	0	0	0	0	0	0	0	0
1788	21-30	Critical	Cured	0	F	0	0	0	0	0	1	0	0
2036	21-30	Critical	Cured	0	F	0	0	0	0	0	0	0	0
2038	21-30	Critical	Cured	0	M	0	0	0	0	0	0	0	0
2088	21-30	Mild/Moderate	Cured	NA	M	0	0	0	0	0	0	0	0
2830	21-30	Mild/Moderate	Cured	NA	F	0	0	0	0	0	0	0	0
82	21-30	Mild/Moderate	Cured	NA	F	0	0	0	0	0	0	0	0
126	21-30	Critical	Cured	0	M	0	0	0	0	0	0	0	0
168	21-30	Mild/Moderate	Cured	NA	F	0	0	0	0	0	0	0	0
564	21-30	Mild/Moderate	Cured	NA	M	0	0	0	0	0	0	0	0
749	21-30	Critical	Cured	0	F	0	0	0	0	0	0	0	0
863	21-30	Mild/Moderate	Cured	NA	M	0	0	0	0	0	0	0	0
1137	21-30	Mild/Moderate	Cured	NA	M	0	0	0	0	0	0	0	0
1143	21-30	Mild/Moderate	Cured	NA	F	0	0	0	0	0	0	0	0
1298	21-30	Critical	Cured	0	M	0	0	0	0	0	0	0	0
1360	21-30	Critical	Cured	0	M	0	0	0	0	0	0	0	0
1370	21-30	Mild/Moderate	Cured	NA	M	1	0	0	0	0	0	0	0
1407	21-30	Critical	Cured	0	M	0	0	0	0	0	0	0	0
1437	21-30	Critical	Cured	0	M	0	0	0	0	0	0	0	0
1597	21-30	Critical	Cured	0	M	0	0	0	0	0	0	0	0
1598	21-30	Mild/Moderate	Cured	NA	F	0	0	0	0	0	1	0	0
1939	21-30	Critical	Cured	0	M	0	0	0	0	0	0	0	0
2204	21-30	Mild/Moderate	Cured	NA	F	0	0	0	0	0	0	0	0
2329	21-30	Critical	Cured	0	M	0	0	0	0	0	0	0	0
2436	21-30	Mild/Moderate	Cured	NA	F	0	0	0	0	0	0	0	0
2624	21-30	Critical	Cured	0	M	0	0	0	0	0	0	0	0
2819	21-30	Mild/Moderate	Cured	NA	M	0	0	0	0	0	0	0	0
2900	21-30	Mild/Moderate	Cured	NA	M	0	0	0	0	0	0	0	0
2987	21-30	Mild/Moderate	Cured	NA	M	0	0	0	0	0	0	0	0
56	31-40	Mild/Moderate	Cured	NA	F	0	0	0	0	0	0	0	0
109	31-40	Critical	Cured	0	F	0	0	0	0	0	0	0	0
357	31-40	Critical	Cured	0	M	0	0	0	0	0	0	0	0
617	31-40	Mild/Moderate	Cured	NA	M	0	0	0	0	0	0	0	0
1305	31-40	Mild/Moderate	Cured	NA	F	0	0	0	0	0	0	0	0
1419	31-40	Mild/Moderate	Cured	NA	M	0	0	0	0	0	0	0	0
1590	31-40	Critical	Cured	0	M	0	0	0	0	0	0	0	0
1615	31-40	Critical	Cured	0	M	0	0	0	0	0	0	0	0
1822	31-40	Mild/Moderate	Cured	NA	M	0	0	0	0	0	0	0	0
2131	31-40	Critical	Cured	0	F	0	0	0	0	0	0	0	0
2345	31-40	Mild/Moderate	Cured	NA	M	0	0	0	0	0	0	0	0
2642	31-40	Critical	Better	0	M	0	0	0	0	0	0	0	0
2653	31-40	Mild/Moderate	Cured	NA	M	0	0	0	0	0	0	0	0
2866	31-40	Mild/Moderate	Cured	NA	M	0	0	0	0	0	1	0	1
35	31-40	NA	Cured	NA	M	0	0	0	0	0	0	0	0
52	31-40	Mild/Moderate	Cured	NA	F	0	0	0	0	0	0	0	0
171	31-40	Critical	Better	0	F	0	0	0	0	0	0	0	0
181	31-40	Critical	Cured	0	M	0	0	0	0	0	0	0	0
205	31-40	Mild/Moderate	Better	NA	M	0	0	0	0	0	0	0	0
227	31-40	Mild/Moderate	Cured	NA	M	0	0	0	0	0	0	0	0
332	31-40	Mild/Moderate	Cured	NA	M	0	0	0	0	0	0	0	0
524	31-40	Mild/Moderate	Cured	NA	M	0	0	0	0	0	0	0	0
650	31-40	Mild/Moderate	Cured	NA	M	0	0	0	0	0	0	0	0
917	31-40	Mild/Moderate	Cured	NA	F	0	0	0	0	0	0	0	0
1038	31-40	Mild/Moderate	Cured	NA	M	0	0	0	0	0	0	0	0
1246	31-40	Critical	Better	0	M	0	0	0	0	0	0	0	0
1254	31-40	Critical	Better	0	M	0	0	0	0	0	0	0	0
1282	31-40	Mild/Moderate	Cured	NA	F	0	0	0	0	0	0	0	0
1313	31-40	Mild/Moderate	Cured	NA	F	0	0	0	0	0	0	0	0
1331	31-40	Mild/Moderate	Cured	NA	F	0	0	0	0	0	0	0	0
1467	31-40	Critical	Cured	0	F	0	0	0	0	0	0	0	0
1515	31-40	Critical	Cured	0	M	0	0	0	0	0	0	0	0
1523	31-40	Critical	Cured	0	M	0	0	0	0	0	0	0	0
1912	31-40	Mild/Moderate	Cured	NA	F	0	0	0	0	0	0	0	0
2492	31-40	Mild/Moderate	Cured	NA	M	0	0	0	0	0	0	0	0
2493	31-40	Critical	Cured	0	F	0	0	0	0	0	0	0	0
2530	31-40	Mild/Moderate	Cured	NA	F	0	0	0	0	0	0	0	0
2710	31-40	Mild/Moderate	Cured	NA	M	1	0	1	0	0	0	0	0
24	31-40	Mild/Moderate	Cured	NA	M	0	0	0	0	0	0	0	0
79	31-40	Critical	Better	0	F	0	0	0	0	0	0	0	0
88	31-40	Mild/Moderate	Better	NA	F	0	0	0	0	0	0	0	0
249	31-40	Mild/Moderate	Cured	NA	M	0	1	0	0	0	0	0	0
259	31-40	NA	Cured	NA	F	0	0	0	0	0	0	0	0
265	31-40	Mild/Moderate	Cured	NA	F	0	0	0	0	0	0	0	0
334	31-40	Mild/Moderate	Cured	NA	M	0	0	0	0	0	0	0	0
368	31-40	Mild/Moderate	Cured	NA	M	0	0	0	0	0	0	0	0
738	31-40	Critical	Cured	0	M	0	0	0	0	0	0	0	0
1105	31-40	Mild/Moderate	Cured	NA	F	0	0	0	0	0	0	0	0
1148	31-40	Mild/Moderate	Cured	NA	F	0	0	0	0	0	0	0	0
1225	31-40	Critical	Cured	0	M	0	0	0	0	0	0	0	0
1243	31-40	Critical	Cured	0	M	0	0	0	0	0	0	0	0
1372	31-40	Mild/Moderate	Cured	NA	F	0	0	0	0	0	0	0	0
1446	31-40	Mild/Moderate	Cured	NA	F	0	0	0	0	0	0	0	0
1553	31-40	Critical	Cured	0	F	0	0	0	0	0	0	0	0
1699	31-40	Critical	Cured	0	F	0	0	0	0	0	0	0	0
1795	31-40	Critical	Cured	0	M	0	0	0	0	0	0	0	0
1904	31-40	Critical	Cured	0	M	0	0	0	0	0	0	0	0
1992	31-40	Mild/Moderate	Cured	NA	M	0	0	0	0	0	0	0	0
2047	31-40	Mild/Moderate	Cured	NA	F	0	0	0	0	0	0	0	0
2078	31-40	Mild/Moderate	Cured	NA	M	0	0	0	0	0	0	0	0
2124	31-40	Mild/Moderate	Cured	NA	M	0	0	0	0	0	0	0	0
2193	31-40	Critical	Cured	0	F	0	0	0	0	0	0	0	0
2353	31-40	Mild/Moderate	Cured	NA	F	0	0	0	0	0	0	0	0
2832	31-40	Mild/Moderate	Cured	NA	M	0	0	0	0	0	0	0	0
3046	31-40	Mild/Moderate		NA	M	0	0	0	0	0	0	0	0
14	31-40	NA	Better	NA	M	0	1	0	0	0	0	0	0
55	31-40	NA	Cured	NA	F	0	0	0	0	0	0	0	0
135	31-40	Mild/Moderate	Cured	NA	F	0	0	0	0	0	0	0	0
563	31-40	Mild/Moderate	Cured	NA	F	0	0	0	0	0	0	0	0
807	31-40	Mild/Moderate	Cured	NA	M	0	0	0	0	0	0	0	0
1011	31-40	Critical	Cured	0	F	0	0	0	0	0	0	0	0
1070	31-40	Mild/Moderate	Cured	NA	F	0	0	0	0	0	0	0	0
1107	31-40	Critical	Cured	0	M	0	0	0	0	0	0	0	0
1304	31-40	Critical	Cured	0	F	0	0	0	0	0	0	0	0
1345	31-40	Mild/Moderate	Cured	NA	M	0	0	0	0	0	0	0	0
1432	31-40	Critical	Cured	0	M	0	0	0	0	0	0	0	1
1489	31-40	Mild/Moderate	Cured	NA	F	0	0	0	0	0	0	0	0
1510	31-40	Mild/Moderate	Cured	NA	F	0	0	0	0	0	0	0	1
1982	31-40	Mild/Moderate	Cured	NA	M	0	0	0	0	0	0	0	0
2007	31-40	Mild/Moderate	Cured	NA	F	0	0	0	0	0	0	0	0
2824	31-40	Mild/Moderate	Cured	NA	F	0	0	0	0	0	0	0	0
2862	31-40	Critical	Cured	0	M	0	0	0	0	0	0	0	0
2893	31-40	Mild/Moderate	Cured	NA	F	0	0	0	0	0	0	0	1
2918	31-40	Critical	Cured	0	F	0	0	0	0	0	0	0	0
10	31-40	Mild/Moderate	Better	NA	M	0	0	0	0	0	0	0	0
213	31-40	Mild/Moderate	Cured	NA	F	0	0	0	0	0	0	0	0
356	31-40	Mild/Moderate	Cured	NA	M	0	0	0	0	0	0	0	0
378	31-40	Mild/Moderate	Cured	NA	M	0	0	0	0	0	0	0	0
562	31-40	Critical	Cured	0	M	0	0	0	0	0	0	0	0
669	31-40	Mild/Moderate	Cured	NA	F	0	0	0	0	0	0	0	0
770	31-40	Mild/Moderate	Cured	NA	F	0	0	0	0	0	0	0	0
919	31-40	Mild/Moderate	Cured	NA	M	1	0	0	0	0	0	0	0
943	31-40	Mild/Moderate	Cured	NA	M	0	0	0	0	0	0	0	0
1160	31-40	Mild/Moderate	Cured	NA	M	0	0	0	0	0	0	0	0
1200	31-40	Mild/Moderate	Cured	NA	F	0	0	0	0	0	0	0	0
1271	31-40	Critical	Better	0	M	0	0	0	0	0	0	0	0
1292	31-40	Critical	Cured	0	F	0	0	0	0	0	0	0	0
1356	31-40	Mild/Moderate	Cured	NA	M	0	0	0	0	0	0	0	0
1405	31-40	Critical	Cured	0	F	0	0	0	0	0	0	0	0
1564	31-40	Critical	Better	0	M	0	0	0	0	0	0	0	0
1585	31-40	Mild/Moderate	Better	NA	M	0	0	0	0	0	0	0	0
1845	31-40	Mild/Moderate	Cured	NA	M	0	0	0	0	0	0	0	0
1849	31-40	Mild/Moderate	Cured	NA	F	0	0	0	0	0	0	0	0
2030	31-40	Mild/Moderate	Cured	NA	M	0	0	0	0	0	0	0	0
2087	31-40	Mild/Moderate	Cured	NA	M	0	0	0	0	0	0	0	0
2162	31-40	Mild/Moderate	Cured	NA	F	0	0	0	0	0	0	0	0
2312	31-40	Mild/Moderate	Cured	NA	F	0	0	0	0	0	0	0	0
2785	31-40	Mild/Moderate	Cured	NA	M	0	0	0	0	0	0	0	0
2908	31-40	Mild/Moderate	Cured	NA	M	0	0	0	0	0	0	0	0
3028	31-40	Mild/Moderate	Better	NA	M	0	0	0	0	1	0	0	1
1	31-40	Mild/Moderate	Cured	NA	M	0	0	0	0	0	0	0	0
54	31-40	NA	Cured	NA	M	0	0	0	0	0	0	0	0
256	31-40	Mild/Moderate	Better	NA	M	0	0	0	0	0	0	0	0
373	31-40	Mild/Moderate	Cured	NA	M	0	0	0	0	0	0	0	0
519	31-40	Mild/Moderate	Cured	NA	F	0	0	0	0	0	0	0	0
520	31-40	Mild/Moderate	Cured	NA	F	0	0	0	0	0	0	0	0
584	31-40	Mild/Moderate	Cured	NA	M	0	0	0	0	0	0	0	0
604	31-40	Mild/Moderate	Cured	NA	F	0	0	0	0	0	0	0	0
671	31-40	Mild/Moderate	Better	NA	M	0	0	0	0	0	0	0	0
1179	31-40	Mild/Moderate	Cured	NA	M	0	0	0	0	0	0	0	0
1221	31-40	Mild/Moderate	Cured	NA	M	0	0	0	0	0	0	0	0
1257	31-40	Mild/Moderate	Cured	NA	F	0	0	0	0	0	0	0	0
1290	31-40	Critical	Cured	0	F	0	0	0	0	0	0	0	0
1469	31-40	Critical	Cured	0	F	0	0	0	0	0	0	0	0
1527	31-40	Mild/Moderate	Cured	NA	M	0	0	0	0	0	0	0	0
1713	31-40	Mild/Moderate	Cured	NA	M	0	0	0	0	0	0	0	0
1739	31-40	Critical	Cured	0	M	0	0	0	0	0	0	0	1
1894	31-40	Mild/Moderate	Better	NA	F	0	0	0	0	0	0	0	0
1978	31-40	Mild/Moderate	Cured	NA	F	0	0	0	0	0	0	0	0
2016	31-40	Mild/Moderate	Cured	NA	M	0	0	0	0	0	0	0	0
2067	31-40	Critical	Cured	0	F	0	0	0	0	0	0	0	0
2090	31-40	Mild/Moderate	Cured	NA	M	1	0	0	0	0	0	0	0
2385	31-40	Mild/Moderate	Better	NA	F	0	0	0	0	0	0	0	0
2540	31-40	Critical	Cured	0	M	0	0	0	0	0	0	0	0
2586	31-40	Critical	Cured	0	M	0	0	0	0	0	0	0	0
2854	31-40	Mild/Moderate	Cured	NA	F	0	0	0	0	0	0	0	0
2868	31-40	Critical	Cured	0	F	0	0	0	0	0	0	0	0
3006	31-40	Severe	Cured	1	M	0	0	0	0	1	0	0	0
5	31-40	Mild/Moderate	Cured	NA	M	0	0	0	0	0	0	0	0
16	31-40	Mild/Moderate	Better	NA	F	0	0	0	0	0	0	0	0
136	31-40	Mild/Moderate	Cured	NA	F	0	0	0	0	0	0	0	0
144	31-40	Mild/Moderate	Cured	NA	F	0	0	0	0	0	0	0	0
175	31-40	Mild/Moderate	Cured	NA	F	1	0	0	0	0	0	0	0
285	31-40	Mild/Moderate	Cured	NA	M	0	0	0	0	0	0	0	0
495	31-40	Critical	Cured	0	F	0	0	0	0	0	0	0	0
512	31-40	Mild/Moderate	Cured	NA	M	0	0	0	0	0	0	0	0
681	31-40	Severe	Better	0	M	0	0	0	0	0	0	0	0
932	31-40	Mild/Moderate	Cured	NA	M	0	0	0	0	0	0	0	0
949	31-40	Mild/Moderate	Cured	NA	F	0	0	0	0	0	0	0	0
1044	31-40	Critical	Cured	0	M	0	0	0	0	0	0	0	0
1208	31-40	Mild/Moderate	Cured	NA	M	0	0	0	0	0	0	0	0
1353	31-40	Mild/Moderate	Cured	NA	F	0	1	0	0	0	0	0	0
1408	31-40	Critical	Cured	0	F	0	0	0	0	0	0	0	0
1427	31-40	Critical	Cured	0	M	0	0	0	0	0	0	0	0
1473	31-40	Severe	Cured	0	F	0	0	0	0	0	0	0	0
1475	31-40	Mild/Moderate	Cured	NA	M	0	0	0	0	0	0	0	0
1490	31-40	Mild/Moderate	Cured	NA	F	0	0	0	0	0	0	0	0
1506	31-40	Mild/Moderate	Cured	NA	M	0	1	0	0	0	0	0	0
1541	31-40	Mild/Moderate	Cured	NA	F	0	0	0	0	0	0	0	0
1569	31-40	Mild/Moderate	Better	NA	F	0	0	0	0	0	0	0	0
1617	31-40	Critical	Cured	0	M	0	0	0	0	0	0	0	0
1742	31-40	Mild/Moderate	Cured	NA	F	0	0	0	0	0	0	0	0
1816	31-40	Mild/Moderate	Cured	NA	F	0	0	0	0	0	0	0	0
1916	31-40	Mild/Moderate	Cured	NA	M	0	0	0	0	0	0	0	0
1968	31-40	Critical	Cured	0	F	1	0	0	0	0	0	0	0
1993	31-40	Mild/Moderate	Cured	NA	F	0	0	0	0	0	0	0	0
2022	31-40	Critical	Cured	0	F	0	0	0	0	0	0	0	0
2092	31-40	Critical	Cured	0	M	0	0	0	0	0	0	0	0
2148	31-40	Mild/Moderate	Cured	NA	F	0	0	0	0	0	0	0	0
2195	31-40	Mild/Moderate	Better	NA	M	0	0	0	0	0	0	0	0
2296	31-40	Mild/Moderate	Cured	NA	F	0	0	0	0	0	0	0	0
2307	31-40	Mild/Moderate	Cured	NA	F	0	0	0	0	0	0	0	0
2359	31-40	Critical	Cured	0	M	0	0	0	0	0	0	0	0
2371	31-40	Critical	Cured	0	F	0	1	0	0	0	0	0	0
2427	31-40	Mild/Moderate	Cured	NA	F	1	0	0	0	0	0	0	0
2462	31-40	Mild/Moderate	Cured	NA	F	0	0	0	0	0	0	0	0
2469	31-40	Mild/Moderate	Cured	NA	F	0	0	0	0	0	1	0	0
2476	31-40	Mild/Moderate	Cured	NA	F	0	0	0	0	0	0	0	0
2740	31-40	Mild/Moderate	Better	NA	M	0	0	0	0	0	0	0	0
2793	31-40	Mild/Moderate	Cured	NA	M	0	0	0	0	0	0	0	0
2802	31-40	Mild/Moderate	Cured	NA	M	0	0	0	0	0	0	0	1
2847	31-40	Mild/Moderate	Cured	NA	F	0	0	0	0	0	0	0	0
2867	31-40	Critical	Cured	0	F	0	0	0	0	0	0	0	0
2912	31-40	Mild/Moderate	Cured	NA	F	0	0	0	0	0	0	0	0
2972	31-40	Severe	Cured	1	M	1	0	0	1	0	0	1	0
2989	31-40	Mild/Moderate	Better	NA	M	0	0	0	0	0	0	0	0
235	31-40	Mild/Moderate	Cured	NA	M	0	0	0	0	0	0	0	0
279	31-40	Mild/Moderate	Cured	NA	F	0	0	0	0	0	0	0	0
365	31-40	Mild/Moderate	Cured	NA	F	0	0	0	0	0	0	0	0
509	31-40	Mild/Moderate	Cured	NA	M	0	0	0	0	0	0	0	0
521	31-40	Mild/Moderate	Cured	NA	F	0	0	0	0	0	0	0	0
685	31-40	Mild/Moderate	Better	NA	M	0	0	0	0	0	0	0	0
842	31-40	Critical	Other	0	M	0	0	0	0	0	0	0	0
889	31-40	Mild/Moderate	Cured	NA	M	0	0	0	0	0	0	0	0
897	31-40	Mild/Moderate	Better	NA	F	0	0	0	0	0	0	0	0
1048	31-40	Critical	Cured	0	M	0	0	0	0	0	0	0	0
1159	31-40	Mild/Moderate	Cured	NA	F	0	0	0	0	0	0	0	0
1220	31-40	Mild/Moderate	Cured	NA	M	0	0	0	0	0	0	0	0
1256	31-40	Critical	Cured	0	F	0	0	0	0	0	0	0	0
1270	31-40	Critical	Cured	0	M	0	0	0	0	0	0	0	0
1287	31-40	Mild/Moderate	Cured	NA	F	0	0	0	0	0	0	0	0
1458	31-40	Critical	Better	0	M	0	0	0	0	0	0	0	0
1519	31-40	Mild/Moderate	Cured	NA	F	0	0	0	0	0	0	0	0
1625	31-40	Mild/Moderate	Cured	NA	F	0	0	0	0	0	0	0	0
1648	31-40	Mild/Moderate	Cured	NA	M	0	0	0	0	0	0	0	0
1768	31-40	Critical	Cured	0	M	0	0	0	0	0	0	0	0
1896	31-40	Critical	Cured	0	M	1	0	1	0	0	0	0	0
1900	31-40	Mild/Moderate	Cured	NA	M	0	0	0	0	0	0	0	0
2045	31-40	Mild/Moderate	Cured	NA	F	0	0	0	0	0	0	0	0
2294	31-40	Critical	Cured	0	M	1	0	0	0	0	0	0	0
2327	31-40	Critical	Cured	0	M	0	0	0	0	0	0	0	0
2416	31-40	Mild/Moderate	Cured	NA	M	1	0	0	1	0	0	0	0
2451	31-40	Mild/Moderate	Cured	NA	M	0	0	0	0	0	0	0	0
2565	31-40	Mild/Moderate	Cured	NA	F	0	0	0	0	0	0	0	0
2599	31-40	Critical	Cured	0	M	0	0	0	0	0	0	0	0
2668	31-40	Mild/Moderate	Cured	NA	F	0	0	0	0	0	0	0	0
2833	31-40	Mild/Moderate	Cured	NA	F	0	0	0	0	0	0	0	0
2923	31-40	Mild/Moderate	Cured	NA	M	0	0	0	0	0	0	0	1
49	31-40	Critical	Cured	0	F	0	0	0	0	0	0	0	0
68	31-40	NA	Better	NA	F	0	0	0	0	0	0	0	0
331	31-40	Mild/Moderate	Cured	NA	M	0	0	1	0	0	0	0	0
348	31-40	Mild/Moderate	Cured	NA	M	0	0	0	1	0	0	0	0
355	31-40	Critical	Better	0	M	1	0	0	0	0	0	0	0
607	31-40	Mild/Moderate	Cured	NA	F	0	0	0	0	0	0	0	0
638	31-40	Critical	Cured	0	M	0	0	0	1	0	0	0	0
664	31-40	Mild/Moderate	Cured	NA	M	1	0	0	0	0	0	0	0
721	31-40	Critical	Cured	0	M	1	0	0	0	0	0	0	0
757	31-40	Critical	Cured	0	M	0	0	0	0	0	0	0	0
1051	31-40	Critical	Cured	0	M	1	0	0	0	0	0	0	0
1120	31-40	Severe	Cured	0	M	0	0	0	0	0	0	0	0
1185	31-40	Mild/Moderate	Cured	NA	M	1	0	0	0	0	0	0	0
1278	31-40	Mild/Moderate	Cured	NA	M	0	0	0	0	0	0	0	0
1322	31-40	Critical	Cured	0	F	0	0	0	0	0	0	0	0
1384	31-40	Critical	Cured	0	M	0	0	0	0	0	0	0	0
1420	31-40	Mild/Moderate	Cured	NA	M	0	0	0	0	0	0	0	0
1434	31-40	Mild/Moderate	Cured	NA	F	0	0	0	0	0	0	0	0
1507	31-40	Mild/Moderate	Cured	NA	M	0	0	0	0	0	0	0	0
1517	31-40	Critical	Cured	0	F	0	0	0	0	0	0	0	1
1520	31-40	Critical	Cured	0	M	1	0	0	0	0	0	0	0
1537	31-40	Critical	Cured	0	M	0	0	0	0	0	0	0	1
1584	31-40	Critical	Cured	0	F	0	0	0	0	0	0	0	0
1595	31-40	Critical	Cured	0	M	0	0	0	0	0	0	0	0
1609	31-40	Mild/Moderate	Cured	NA	M	0	0	0	0	0	0	0	0
1628	31-40	Mild/Moderate	Cured	NA	F	0	0	0	0	0	0	0	0
2025	31-40	Critical	Cured	0	M	0	0	0	0	0	0	0	0
2141	31-40	Critical	Cured	0	M	0	0	0	0	0	0	0	0
2746	31-40	Critical	Cured	0	M	0	0	0	0	0	0	0	0
2782	31-40	Critical	Cured	0	M	1	0	0	0	0	0	0	0
34	31-40	Mild/Moderate	Cured	NA	M	0	0	0	0	0	0	0	0
60	31-40	Mild/Moderate	Cured	NA	M	0	0	0	0	0	0	0	0
196	31-40	Mild/Moderate	Cured	NA	M	0	0	0	0	0	0	0	0
251	31-40	Mild/Moderate	Cured	NA	M	1	0	0	0	0	0	0	1
268	31-40	Mild/Moderate	Cured	NA	M	0	0	0	0	0	0	0	0
330	31-40	Mild/Moderate	Cured	NA	M	0	0	0	0	0	0	0	0
341	31-40	Critical	Better	0	M	0	0	0	0	0	0	0	0
379	31-40	Critical	Cured	0	M	1	0	0	0	0	0	0	0
565	31-40	Critical	Cured	0	M	0	0	0	0	0	0	0	0
572	31-40	Mild/Moderate	Better	NA	F	0	0	0	0	0	0	0	0
624	31-40	Critical	Cured	0	F	0	1	0	0	0	0	0	0
631	31-40	Mild/Moderate	Cured	NA	M	0	0	0	0	0	0	0	0
675	31-40	Mild/Moderate	Cured	NA	M	0	0	0	0	0	0	0	0
695	31-40	Mild/Moderate	Cured	NA	M	0	0	0	0	0	0	0	0
801	31-40	Mild/Moderate	Cured	NA	F	0	0	0	0	0	0	0	0
1165	31-40	Mild/Moderate	Cured	NA	M	0	0	0	0	0	0	0	0
1341	31-40	Mild/Moderate	Cured	NA	F	0	0	0	0	0	0	0	0
1415	31-40	Critical	Cured	0	F	0	0	0	0	0	0	0	0
1431	31-40	Critical	Cured	0	F	0	0	0	0	0	0	0	0
1474	31-40	Mild/Moderate	Cured	NA	M	0	0	0	0	0	0	0	0
1478	31-40	Mild/Moderate	Cured	NA	F	0	0	0	0	0	0	0	0
1601	31-40	Critical	Cured	0	F	0	0	0	0	0	0	0	0
1762	31-40	Critical	Cured	0	M	0	0	0	0	0	0	0	0
1921	31-40	Mild/Moderate	Cured	NA	F	0	0	0	0	0	0	0	0
1988	31-40	Mild/Moderate	Cured	NA	M	0	0	0	0	0	0	0	0
2014	31-40	Mild/Moderate	Cured	NA	M	0	0	0	0	0	0	0	0
2041	31-40	Critical	Cured	0	M	0	1	0	0	0	0	0	0
2129	31-40	Mild/Moderate	Cured	NA	F	0	0	0	0	0	0	0	0
2137	31-40	Mild/Moderate	Better	NA	M	0	0	0	0	0	0	0	0
2233	31-40	Mild/Moderate	Cured	NA	F	0	0	0	0	0	0	0	0
2253	31-40	Critical	Cured	0	M	0	0	0	0	0	0	0	0
2308	31-40	Mild/Moderate	Cured	NA	F	0	0	0	0	0	0	0	0
2471	31-40	Mild/Moderate	Cured	NA	F	0	0	0	0	0	0	0	0
2563	31-40	Mild/Moderate	Cured	NA	M	0	0	0	0	0	0	0	0
2608	31-40	Critical	Cured	0	F	0	0	0	0	0	0	0	0
2656	31-40	Mild/Moderate	Cured	NA	F	0	0	0	0	0	0	0	0
2861	31-40	Critical	Cured	0	M	0	0	0	0	0	0	0	0
2895	31-40	Mild/Moderate	Cured	NA	F	0	0	0	0	0	0	0	0
163	41-50	Mild/Moderate	Better	NA	M	0	0	0	0	0	0	0	0
320	41-50	Severe	Cured	1	F	0	0	0	0	0	1	0	0
503	41-50	Mild/Moderate	Cured	NA	F	0	0	0	0	0	0	0	0
696	41-50	Mild/Moderate	Cured	NA	M	0	0	0	0	0	0	0	0
789	41-50	Mild/Moderate	Cured	NA	M	0	0	0	0	0	0	0	0
1139	41-50	Mild/Moderate	Cured	NA	F	0	0	0	0	0	0	0	0
1486	41-50	Mild/Moderate	Cured	NA	M	0	0	0	0	0	0	0	0
1586	41-50	Mild/Moderate	Better	NA	M	0	0	0	0	0	0	0	0
1599	41-50	Critical	Cured	0	F	0	0	0	0	0	0	0	0
1751	41-50	Critical	Cured	0	F	0	0	0	0	0	0	0	0
1763	41-50	Critical	Cured	0	F	0	0	0	0	0	0	0	0
1764	41-50	Critical	Cured	0	F	0	0	0	0	0	0	0	0
1779	41-50	Critical	Cured	0	M	0	0	0	0	0	0	0	0
1941	41-50	Critical	Cured	0	M	0	0	0	0	0	0	0	0
1942	41-50	Mild/Moderate	Cured	NA	M	0	0	0	0	0	0	0	1
1994	41-50	Mild/Moderate	Cured	NA	M	0	0	0	0	0	0	0	0
2114	41-50	Mild/Moderate	Cured	NA	M	0	0	0	0	0	0	0	0
2256	41-50	Critical	Cured	0	F	0	0	0	0	0	0	0	0
2399	41-50	Mild/Moderate	Better	NA	M	0	0	0	0	0	0	0	0
2590	41-50	Critical	Cured	0	F	0	0	0	0	0	0	0	0
2596	41-50	Mild/Moderate	Cured	NA	M	0	0	0	0	0	0	0	0
2693	41-50	Critical		0	M	0	0	0	0	0	0	0	0
2776	41-50	Critical	Cured	0	M	1	0	0	0	0	0	0	0
2807	41-50	Mild/Moderate	Cured	NA	M	0	0	0	0	0	0	0	0
2983	41-50	Critical	Cured	0	F	1	0	1	0	0	0	0	0
15	41-50	Critical	Better	0	F	0	0	0	0	0	0	0	0
32	41-50	Mild/Moderate	Cured	NA	M	1	0	0	0	0	0	0	0
53	41-50	Mild/Moderate	Cured	NA	F	0	0	0	0	0	0	0	0
180	41-50	Mild/Moderate	Cured	NA	M	0	0	0	0	0	0	0	0
377	41-50	Critical	Cured	0	M	0	0	0	0	0	0	0	0
494	41-50	Mild/Moderate	Better	NA	M	0	0	0	0	0	0	0	0
539	41-50	Mild/Moderate	Cured	NA	F	0	0	0	0	0	0	0	0
942	41-50	Mild/Moderate	Cured	NA	F	0	0	0	0	0	0	0	0
1097	41-50	Critical	Cured	0	M	0	0	0	0	0	0	0	0
1108	41-50	Mild/Moderate	Cured	NA	F	0	1	0	0	0	0	0	0
1111	41-50	Mild/Moderate	Better	NA	M	0	0	0	0	0	0	0	0
1161	41-50	Mild/Moderate	Cured	NA	F	0	0	0	0	0	0	0	0
1189	41-50	Mild/Moderate	Cured	NA	M	0	0	0	0	0	0	0	1
1196	41-50	Critical	Cured	0	F	0	0	0	0	0	0	0	0
1429	41-50	Critical	Cured	0	M	0	0	0	0	0	0	0	0
1521	41-50	Mild/Moderate	Cured	NA	M	0	0	0	0	0	0	0	0
1528	41-50	Mild/Moderate	Cured	NA	F	0	0	0	0	0	0	0	0
1724	41-50	Mild/Moderate	Cured	NA	M	0	0	0	0	0	0	0	0
1898	41-50	Critical	Cured	0	F	0	0	0	0	0	0	0	0
2250	41-50	Critical	Cured	0	M	0	0	0	0	0	0	0	0
2326	41-50	Critical	Cured	0	F	0	0	0	0	0	0	0	0
2335	41-50	Mild/Moderate	Cured	NA	F	0	0	0	0	0	0	0	0
2369	41-50	Mild/Moderate	Cured	NA	M	1	0	0	0	0	0	0	0
2388	41-50	Critical	Cured	0	M	1	0	0	0	0	0	0	0
2391	41-50	Mild/Moderate	Cured	NA	M	0	0	0	0	0	0	0	0
2392	41-50	Mild/Moderate	Cured	NA	F	0	0	0	0	0	0	0	0
2514	41-50	Critical	Cured	0	F	0	0	0	0	0	0	0	0
2620	41-50	Critical		0	M	0	0	0	0	0	0	0	0
2625	41-50	Mild/Moderate	Cured	NA	F	1	0	0	0	0	0	0	0
2666	41-50	Critical	Cured	0	F	0	0	0	0	0	0	0	0
2686	41-50	Mild/Moderate	Cured	NA	F	0	0	0	0	0	0	0	0
2766	41-50	Critical	Cured	0	F	0	0	0	0	0	0	0	0
2835	41-50	Mild/Moderate	Cured	NA	F	0	0	0	0	0	0	0	0
2902	41-50	Critical	Cured	0	F	0	0	0	0	0	0	0	0
36	41-50	Mild/Moderate	Cured	NA	M	0	0	0	0	0	0	0	0
132	41-50	Mild/Moderate	Cured	NA	M	0	0	0	0	0	0	0	0
329	41-50	Mild/Moderate	Cured	NA	F	0	0	0	0	0	0	0	0
338	41-50	Mild/Moderate	Cured	NA	M	0	0	0	0	0	0	0	0
349	41-50	Mild/Moderate	Cured	NA	M	0	0	0	0	0	0	0	0
381	41-50	Critical	Better	0	F	0	0	0	0	0	0	0	0
400	41-50	Mild/Moderate	Cured	NA	M	0	0	0	0	0	0	0	0
841	41-50	Mild/Moderate	Cured	NA	M	0	0	0	0	0	0	0	0
926	41-50	Mild/Moderate	Cured	NA	M	0	0	0	0	0	0	0	0
950	41-50	Mild/Moderate	Cured	NA	M	1	0	0	0	0	0	0	0
1043	41-50	Mild/Moderate	Cured	NA	F	1	0	0	0	0	0	0	0
1046	41-50	Critical	Cured	0	M	0	0	0	0	0	0	0	0
1100	41-50	Critical	Cured	0	M	0	0	0	0	0	0	0	0
1198	41-50	Critical	Cured	0	M	0	0	0	0	0	0	0	0
1207	41-50	Critical	Cured	0	M	1	0	0	0	0	0	0	0
1316	41-50	Critical	Cured	0	F	0	0	0	0	0	0	0	0
1413	41-50	Mild/Moderate	Cured	NA	F	1	0	1	0	0	0	0	0
1501	41-50	Mild/Moderate	Cured	NA	M	0	0	0	0	0	0	0	0
1504	41-50	Mild/Moderate	Cured	NA	M	0	0	0	0	0	0	0	0
1505	41-50	Critical	Better	0	M	1	0	0	0	0	0	0	0
1531	41-50	Mild/Moderate	Better	NA	F	0	0	0	0	0	0	0	0
1570	41-50	Mild/Moderate	Cured	NA	M	0	0	0	0	0	0	0	0
1645	41-50	Mild/Moderate	Cured	NA	M	1	0	0	0	0	0	0	0
1675	41-50	Critical	Cured	0	F	0	0	0	0	0	0	0	0
1771	41-50	Critical	Cured	0	M	0	0	0	0	0	0	0	0
1823	41-50	Critical	Cured	0	M	0	0	0	0	0	0	0	0
1975	41-50	Mild/Moderate	Cured	NA	M	0	0	0	0	0	0	0	0
2031	41-50	Critical	Cured	0	M	0	0	0	0	0	0	0	0
2056	41-50	Critical	Cured	0	M	0	0	0	0	0	0	0	0
2095	41-50	Mild/Moderate	Cured	NA	M	0	0	0	0	0	0	0	0
2234	41-50	Mild/Moderate	Cured	NA	F	0	0	0	0	0	0	0	0
2290	41-50	Critical	Cured	0	M	0	0	0	0	0	0	0	0
2426	41-50	Mild/Moderate	Cured	NA	M	0	0	0	0	0	0	0	1
2502	41-50	Mild/Moderate	Cured	NA	M	0	0	0	0	0	0	1	0
2538	41-50	Critical	Cured	0	M	0	0	0	0	0	0	0	0
2674	41-50	Critical	Cured	0	M	0	0	0	0	0	0	0	0
2743	41-50	Mild/Moderate	Cured	NA	M	0	1	0	0	0	0	0	0
2865	41-50	Mild/Moderate	Cured	NA	M	0	0	0	0	0	0	0	0
3054	41-50	Mild/Moderate	Cured	NA	F	0	1	0	0	0	0	0	0
2	41-50	Critical	Cured	0	F	0	0	0	0	0	0	0	0
19	41-50	Critical	Cured	0	M	0	0	0	0	0	0	0	0
33	41-50	Mild/Moderate	Cured	NA	M	1	0	0	0	0	0	0	0
43	41-50	Critical	Cured	0	M	0	0	0	0	0	0	0	0
223	41-50	Mild/Moderate	Cured	NA	M	1	1	0	0	0	0	0	0
270	41-50	Mild/Moderate	Cured	NA	M	0	0	0	0	0	0	0	0
380	41-50	Mild/Moderate	Cured	NA	M	0	0	0	0	0	0	0	0
673	41-50	Mild/Moderate	Better	NA	F	0	0	0	0	0	0	0	1
688	41-50	Critical	Cured	0	M	0	0	0	0	0	0	0	0
730	41-50	Mild/Moderate	Cured	NA	F	0	0	0	0	0	0	0	0
831	41-50	Mild/Moderate	Cured	NA	F	0	0	0	0	0	0	0	0
862	41-50	Mild/Moderate	Cured	NA	M	0	0	0	0	0	0	0	0
1026	41-50	Mild/Moderate	Cured	NA	M	0	0	0	0	0	0	0	0
1103	41-50	Critical	Cured	0	M	0	0	0	0	0	0	0	1
1183	41-50	Critical	Cured	0	M	0	0	0	0	0	0	0	0
1268	41-50	Mild/Moderate	Cured	NA	M	0	0	0	0	0	0	0	1
1279	41-50	Critical	Better	0	M	0	0	0	0	0	0	0	0
1399	41-50	Critical	Cured	1	F	0	0	0	0	1	0	0	0
1403	41-50	Critical	Cured	0	F	0	0	0	0	0	0	0	0
1426	41-50	Mild/Moderate	Cured	NA	F	0	0	0	0	0	0	0	0
1451	41-50	Mild/Moderate	Cured	NA	M	0	0	0	0	0	1	0	0
1485	41-50	Mild/Moderate	Cured	NA	M	1	0	0	0	0	0	0	0
1624	41-50	Mild/Moderate	Cured	NA	M	0	0	0	0	0	0	0	0
1770	41-50	Critical	Cured	0	M	0	0	0	0	0	0	0	0
1791	41-50	Critical	Cured	0	F	0	0	0	0	0	0	0	0
1990	41-50	Mild/Moderate	Cured	NA	M	0	0	0	0	0	0	0	0
1996	41-50	Mild/Moderate	Cured	NA	M	0	0	0	0	0	0	0	0
2159	41-50	Mild/Moderate	Cured	NA	M	0	0	0	0	0	0	0	0
2191	41-50	Mild/Moderate	Cured	NA	M	0	0	0	0	0	0	0	0
2199	41-50	Critical	Better	0	M	0	0	0	0	0	0	0	0
2287	41-50	Critical	Cured	0	F	0	0	0	0	0	0	0	0
2298	41-50	Mild/Moderate	Cured	NA	M	0	1	0	0	0	0	0	0
2665	41-50	Mild/Moderate	Better	NA	M	0	0	0	0	0	0	0	0
2705	41-50	Mild/Moderate	Cured	NA	M	0	0	0	0	0	0	0	0
2826	41-50	Mild/Moderate	Cured	NA	F	0	0	0	0	0	0	0	0
2843	41-50	Critical	Cured	0	F	0	0	0	1	1	0	0	0
11	41-50	NA	Cured	NA	M	0	0	0	0	0	0	0	0
25	41-50	Mild/Moderate	Cured	NA	F	0	0	0	0	0	0	0	0
31	41-50	Critical	Cured	0	F	0	0	0	0	0	0	0	0
42	41-50	NA	Cured	NA	M	0	0	0	0	0	0	0	0
65	41-50	Critical	Cured	0	M	0	1	0	0	0	0	0	0
209	41-50	Mild/Moderate	Cured	NA	M	0	0	0	0	0	0	0	0
247	41-50	Mild/Moderate	Cured	NA	F	0	0	0	0	0	0	0	0
360	41-50	Mild/Moderate	Better	NA	M	0	0	0	0	0	0	0	0
384	41-50	Critical	Better	0	M	1	1	0	0	0	0	0	0
586	41-50	Mild/Moderate	Cured	NA	M	0	0	0	0	0	0	0	0
686	41-50	Mild/Moderate	Cured	NA	M	0	0	0	0	0	0	0	0
780	41-50	Mild/Moderate	Cured	NA	F	0	0	0	0	0	0	0	0
806	41-50	Mild/Moderate	Better	NA	F	0	0	0	0	0	0	0	0
811	41-50	Mild/Moderate	Cured	NA	M	0	0	0	0	0	0	0	0
848	41-50	Mild/Moderate	Cured	NA	M	0	0	0	0	0	0	0	0
1045	41-50	Critical	Cured	0	M	0	0	0	0	0	0	0	0
1164	41-50	Mild/Moderate	Cured	NA	F	0	0	0	0	0	0	0	0
1176	41-50	Mild/Moderate	Cured	NA	F	0	0	0	0	0	0	0	0
1245	41-50	Mild/Moderate	Cured	NA	F	0	0	0	0	0	0	0	1
1250	41-50	Mild/Moderate	Cured	NA	M	0	0	0	0	0	0	0	0
1276	41-50	Critical	Better	0	F	0	0	0	0	0	0	0	0
1297	41-50	Critical	Cured	0	F	0	0	0	0	0	0	0	0
1321	41-50	Critical	Cured	0	M	0	0	1	0	0	0	0	0
1373	41-50	Critical	Cured	0	F	0	0	0	0	0	0	0	0
1457	41-50	Critical	Cured	0	F	0	0	0	0	0	0	0	0
1465	41-50	Critical	Better	0	F	0	0	0	0	0	0	0	0
1468	41-50	Critical	Cured	0	F	0	0	0	0	0	0	0	0
1556	41-50	Mild/Moderate	Cured	NA	F	0	0	0	0	0	0	0	0
1641	41-50	Mild/Moderate	Cured	NA	F	1	0	0	0	0	0	0	0
1643	41-50	Mild/Moderate	Cured	NA	F	0	0	0	0	0	0	0	0
1721	41-50	Mild/Moderate	Cured	NA	M	0	0	0	0	0	0	0	0
1772	41-50	Critical	Cured	0	M	0	0	0	0	0	0	0	0
2152	41-50	Critical		0	M	1	0	0	0	0	0	0	0
2292	41-50	Critical	Cured	0	M	0	0	0	0	0	0	0	0
2293	41-50	Mild/Moderate		NA	M	1	0	0	0	0	1	0	1
2295	41-50	Critical	Cured	0	M	0	0	0	0	0	0	0	0
2356	41-50	Mild/Moderate	Cured	NA	F	0	0	0	0	0	1	0	0
2384	41-50	Mild/Moderate	Cured	NA	F	0	0	0	0	0	0	0	0
2443	41-50	Critical	Cured	0	F	0	0	0	0	0	0	0	0
2460	41-50	Critical	Cured	0	M	1	0	0	0	0	0	0	0
2546	41-50	Mild/Moderate	Cured	NA	F	0	0	0	0	0	0	0	0
2592	41-50	Mild/Moderate	Cured	NA	F	0	0	0	0	0	0	0	0
2607	41-50	Mild/Moderate	Cured	NA	F	0	1	0	0	0	0	0	0
2823	41-50	Mild/Moderate	Cured	NA	M	0	0	0	0	0	0	0	0
2922	41-50	Mild/Moderate	Cured	NA	F	0	0	0	0	0	0	0	0
2941	41-50	Mild/Moderate	Cured	NA	F	0	0	0	0	0	0	0	0
2990	41-50	Critical	Cured	0	M	0	0	0	0	0	0	0	0
48	41-50	NA	Cured	NA	M	0	0	0	0	0	0	0	0
115	41-50	Mild/Moderate	Cured	NA	M	0	0	0	0	0	0	0	0
121	41-50	Mild/Moderate	Cured	NA	M	0	0	0	0	0	0	0	0
137	41-50	Mild/Moderate	Cured	NA	M	0	0	0	0	0	0	0	0
197	41-50	Mild/Moderate	Cured	NA	M	0	0	0	0	0	0	0	0
242	41-50	Critical	Cured	0	F	1	1	0	0	0	0	0	0
429	41-50	Mild/Moderate	Cured	NA	F	0	0	0	0	0	0	0	0
777	41-50	Severe		0	M	0	0	0	0	0	0	0	0
858	41-50	Mild/Moderate	Cured	NA	F	0	0	0	0	0	0	0	0
860	41-50	Mild/Moderate	Better	NA	M	0	0	0	0	0	0	0	0
1042	41-50	Critical	Cured	0	M	0	0	0	0	0	0	0	0
1162	41-50	Mild/Moderate	Cured	NA	F	0	0	0	0	0	0	0	0
1555	41-50	Critical	Cured	0	F	0	0	0	0	0	0	0	0
1627	41-50	Mild/Moderate	Cured	NA	M	0	0	0	0	0	0	0	1
1776	41-50	Mild/Moderate	Cured	NA	F	0	0	0	0	0	0	0	0
1847	41-50	Critical	Cured	0	M	0	0	0	0	0	0	0	0
1908	41-50	Mild/Moderate	Cured	NA	F	0	0	0	0	0	0	0	0
2035	41-50	Critical	Cured	0	M	0	0	0	0	0	0	0	0
2171	41-50	Mild/Moderate	Cured	NA	F	0	0	0	0	0	0	0	0
2422	41-50	Mild/Moderate	Cured	NA	F	0	0	0	0	0	0	0	0
2533	41-50	Critical	Cured	0	F	0	0	0	0	0	0	0	0
2662	41-50	Mild/Moderate	Cured	NA	F	0	0	0	0	0	0	0	0
2780	41-50	Critical	Cured	0	M	1	0	1	0	0	0	1	0
2810	41-50	Mild/Moderate	Cured	NA	F	0	0	0	0	1	0	0	0
2863	41-50	Mild/Moderate	Cured	NA	F	0	0	0	0	0	0	0	0
191	41-50	Critical	Cured	0	F	0	0	0	0	0	0	0	0
202	41-50	Mild/Moderate	Cured	NA	M	0	0	0	0	0	0	0	0
239	41-50	Mild/Moderate	Cured	NA	M	0	0	0	0	0	0	0	0
283	41-50	Critical	Cured	0	F	0	0	0	0	0	0	0	0
333	41-50	Mild/Moderate	Cured	NA	M	0	0	0	0	0	0	0	0
569	41-50	Mild/Moderate	Cured	NA	F	0	1	0	0	0	0	0	0
574	41-50	Mild/Moderate	Cured	NA	M	0	0	0	0	0	0	0	0
593	41-50	Mild/Moderate	Better	NA	M	0	0	0	0	0	0	0	1
608	41-50	Mild/Moderate	Cured	NA	M	0	0	0	0	0	0	0	0
952	41-50	Mild/Moderate	Cured	NA	M	0	1	0	0	0	0	0	0
968	41-50	Mild/Moderate	Cured	NA	F	0	0	0	0	0	0	0	0
998	41-50	Mild/Moderate	Cured	NA	F	0	0	1	0	0	0	0	0
1210	41-50	Critical	Cured	0	M	0	0	0	0	0	0	0	0
1452	41-50	Mild/Moderate	Cured	NA	F	0	0	0	0	0	0	0	0
1476	41-50	Severe	Cured	0	M	0	0	0	0	0	0	0	0
1566	41-50	Critical	Better	0	F	0	1	0	0	0	0	0	0
1576	41-50	Mild/Moderate	Cured	NA	M	0	0	0	0	0	0	0	0
1607	41-50	Mild/Moderate	Cured	NA	M	0	0	0	0	0	0	0	0
1613	41-50	Mild/Moderate	Cured	NA	F	0	0	0	0	0	0	0	0
1640	41-50	Mild/Moderate	Cured	NA	F	0	0	0	0	0	0	0	0
1646	41-50	Critical	Cured	0	M	0	0	0	0	0	0	0	0
1665	41-50	Mild/Moderate	Better	NA	M	1	0	1	0	0	0	0	0
1749	41-50	Mild/Moderate	Cured	NA	F	0	0	0	0	0	0	0	0
1775	41-50	Critical	Cured	0	F	0	0	0	0	0	0	0	0
1784	41-50	Mild/Moderate	Cured	NA	F	0	0	0	0	0	0	0	0
1786	41-50	Mild/Moderate	Cured	NA	M	0	0	0	0	0	0	0	0
1947	41-50	Mild/Moderate	Cured	NA	F	0	0	0	0	0	0	0	0
2033	41-50	Mild/Moderate	Cured	NA	M	0	0	0	0	0	0	0	0
2116	41-50	Mild/Moderate	Cured	NA	M	0	0	0	0	0	0	0	0
2161	41-50	Mild/Moderate	Cured	NA	F	0	0	0	0	0	0	0	0
2264	41-50	Mild/Moderate	Cured	NA	M	0	0	0	0	0	0	0	0
2319	41-50	Mild/Moderate	Cured	NA	F	0	0	0	0	0	0	0	0
2332	41-50	Mild/Moderate	Cured	NA	M	0	0	0	0	0	1	0	0
2344	41-50	Mild/Moderate	Cured	NA	F	0	0	0	0	0	0	0	0
2347	41-50	Critical	Cured	0	F	0	0	0	0	0	0	0	0
2536	41-50	Critical	Cured	0	M	0	0	0	0	0	0	0	0
2543	41-50	Critical	Cured	0	M	1	1	0	0	0	0	0	0
2587	41-50	Critical	Cured	0	F	0	0	0	0	0	0	0	0
2712	41-50	Mild/Moderate	Cured	NA	F	0	0	0	0	0	0	0	0
2728	41-50	Critical	Cured	0	F	0	0	0	0	0	0	0	0
2831	41-50	Mild/Moderate	Cured	NA	F	0	0	0	0	0	0	0	0
2878	41-50	Mild/Moderate	Cured	NA	M	0	0	0	0	0	0	0	0
18	41-50	Critical	Cured	0	M	0	0	0	0	0	0	0	0
21	41-50	NA	Cured	NA	M	1	0	0	0	0	0	0	0
57	41-50	NA	Cured	NA	M	0	0	0	0	0	0	0	0
99	41-50	Critical	Cured	0	M	0	0	0	0	0	0	0	0
112	41-50	Critical	Cured	0	M	1	1	0	0	0	0	0	0
269	41-50	Mild/Moderate	Better	NA	M	0	0	0	0	0	0	0	0
291	41-50	Critical	Cured	0	M	1	0	0	0	0	0	0	0
339	41-50	Critical	Better	0	F	0	0	0	0	0	0	0	0
371	41-50	Severe	Cured	0	M	0	0	0	0	0	0	0	0
422	41-50	Mild/Moderate	Cured	NA	M	0	0	0	0	0	0	0	0
508	41-50	Critical	Cured	0	M	1	0	1	0	0	0	1	0
537	41-50	Severe	Cured	0	M	0	0	0	0	0	0	0	1
626	41-50	Mild/Moderate	Cured	NA	M	0	0	0	0	0	0	0	0
643	41-50	Critical	Cured	0	F	0	0	0	0	0	0	0	0
700	41-50	Mild/Moderate	Cured	NA	M	0	0	0	0	0	0	0	0
1253	41-50	Critical	Better	0	M	0	0	0	0	0	1	0	0
1291	41-50	Mild/Moderate	Cured	NA	M	1	1	0	0	0	0	0	0
1366	41-50	Critical	Other	0	M	0	0	0	0	1	0	0	1
1411	41-50	Critical	Cured	0	F	1	0	0	0	0	0	0	0
1425	41-50	Critical	Cured	0	F	0	0	0	0	0	0	0	0
1495	41-50	Mild/Moderate	Cured	NA	M	0	0	0	0	0	0	0	0
1571	41-50	Critical	Better	0	F	0	0	0	0	0	0	0	0
1577	41-50	Mild/Moderate	Cured	NA	M	0	0	0	0	0	0	0	0
1604	41-50	Mild/Moderate	Cured	NA	F	0	0	0	0	0	0	0	0
1620	41-50	Mild/Moderate	Cured	NA	F	0	0	0	0	0	0	0	0
1637	41-50	Mild/Moderate	Cured	NA	M	0	0	0	0	0	0	0	0
1760	41-50	Critical	Cured	0	F	0	0	0	0	0	0	0	0
1811	41-50	Mild/Moderate	Cured	NA	F	0	0	0	0	0	0	0	0
1829	41-50	Mild/Moderate	Cured	NA	M	1	0	0	0	0	0	0	0
1832	41-50	Mild/Moderate	Cured	NA	M	0	0	0	0	0	0	0	0
1909	41-50	Mild/Moderate	Cured	NA	F	0	0	0	0	0	0	0	0
2073	41-50	Critical	Cured	0	M	0	0	0	0	0	0	0	0
2164	41-50	Mild/Moderate	Cured	NA	F	0	0	0	0	0	0	0	0
2173	41-50	Mild/Moderate	Cured	NA	M	0	0	0	0	0	0	0	0
2181	41-50	Mild/Moderate	Cured	NA	F	1	0	0	0	0	0	0	0
2196	41-50	Critical	Cured	0	F	0	0	0	0	0	0	0	0
2213	41-50	Mild/Moderate	Cured	NA	F	0	0	0	0	0	0	0	0
2336	41-50	Critical	Cured	0	F	0	0	0	0	0	0	0	0
2346	41-50	Mild/Moderate	Cured	NA	M	0	0	0	0	0	0	0	0
2348	41-50	Critical	Cured	0	F	0	0	0	0	0	0	0	0
2444	41-50	Mild/Moderate	Cured	NA	F	0	0	0	0	0	0	0	0
2448	41-50	Critical	Cured	0	F	0	0	0	0	0	0	0	0
2564	41-50	Mild/Moderate	Cured	NA	F	0	0	0	0	0	0	0	0
2645	41-50	Critical	Cured	0	F	0	0	0	0	0	1	0	0
2682	41-50	Critical	Cured	0	F	0	0	0	0	0	0	0	0
2772	41-50	Critical	Cured	0	F	0	0	0	0	0	0	0	0
2829	41-50	Mild/Moderate	Cured	NA	F	0	0	0	0	0	0	0	0
3024	41-50	Mild/Moderate	Cured	NA	M	0	0	0	0	0	0	0	0
94	41-50	Mild/Moderate	Better	NA	M	1	0	0	0	0	0	0	0
108	41-50	Mild/Moderate	Better	NA	F	0	0	0	0	0	0	0	0
150	41-50	Mild/Moderate	Cured	NA	M	1	0	0	0	0	0	0	0
254	41-50	Mild/Moderate	Cured	NA	M	0	0	0	0	0	0	0	0
294	41-50	Mild/Moderate	Cured	NA	M	0	1	0	0	0	0	0	0
352	41-50	Critical	Better	0	M	0	0	0	0	0	0	0	0
497	41-50	Mild/Moderate	Cured	NA	F	1	0	0	0	0	0	0	0
553	41-50	Mild/Moderate	Better	NA	F	0	0	0	0	0	0	0	0
579	41-50	Mild/Moderate	Cured	NA	F	0	0	0	0	0	0	0	0
651	41-50	Severe	Cured	1	M	0	0	0	0	0	0	0	0
661	41-50	Mild/Moderate	Better	NA	M	0	0	0	0	0	0	0	0
769	41-50	Mild/Moderate	Cured	NA	F	0	0	0	0	0	0	0	0
791	41-50	Mild/Moderate	Cured	NA	M	0	0	0	0	0	0	0	0
870	41-50	Mild/Moderate	Better	NA	M	0	0	0	0	0	0	0	0
888	41-50	Critical	Cured	0	F	0	1	0	0	0	0	0	0
953	41-50	Mild/Moderate	Cured	NA	F	0	0	0	0	0	0	0	0
1039	41-50	Mild/Moderate	Cured	NA	M	0	0	0	0	0	0	0	0
1067	41-50	Mild/Moderate	Cured	NA	F	0	0	0	0	0	0	0	0
1135	41-50	Mild/Moderate	Cured	NA	M	0	0	0	0	0	0	0	0
1181	41-50	Mild/Moderate	Cured	NA	M	0	0	0	0	0	1	0	0
1249	41-50	Critical	Cured	0	M	1	0	0	0	0	0	0	0
1255	41-50	Critical	Better	0	M	0	0	0	0	0	0	0	0
1264	41-50	Mild/Moderate	Cured	NA	F	1	0	0	0	0	0	0	0
1293	41-50	Critical	Cured	0	F	0	0	0	0	0	0	0	0
1302	41-50	Mild/Moderate	Cured	NA	F	0	0	1	0	0	0	0	0
1443	41-50	Mild/Moderate	Cured	NA	F	0	0	0	0	0	0	0	0
1522	41-50	Mild/Moderate	Cured	NA	M	0	0	0	0	0	0	0	0
1562	41-50	Mild/Moderate	Cured	NA	M	1	0	0	0	0	0	0	0
1710	41-50	Critical	Cured	0	F	1	1	1	0	0	0	0	0
1728	41-50	Mild/Moderate	Cured	NA	F	0	1	0	0	0	0	0	0
1787	41-50	Critical	Cured	0	F	0	0	0	0	0	0	0	0
1853	41-50	Critical	Cured	0	F	1	0	0	0	0	0	0	0
1869	41-50	Mild/Moderate	Cured	NA	F	0	0	0	0	0	0	0	0
1933	41-50	Mild/Moderate	Cured	NA	F	0	0	0	0	0	0	0	0
1945	41-50	Critical	Cured	0	M	1	1	0	0	0	0	0	0
2072	41-50	Critical	Cured	0	F	0	0	0	0	0	0	0	0
2086	41-50	Mild/Moderate	Cured	NA	F	0	0	0	0	0	0	0	0
2097	41-50	Critical	Cured	0	M	0	0	0	0	0	0	0	0
2107	41-50	Mild/Moderate	Cured	NA	M	0	0	0	0	0	0	0	0
2117	41-50	Mild/Moderate	Cured	NA	F	0	0	0	0	0	0	0	0
2123	41-50	Mild/Moderate	Cured	NA	M	0	0	0	0	0	0	0	0
2126	41-50	Mild/Moderate	Cured	NA	F	0	0	0	0	0	0	0	0
2133	41-50	Mild/Moderate	Cured	NA	F	0	0	1	0	0	0	0	0
2163	41-50	Mild/Moderate	Cured	NA	M	0	0	0	0	0	0	0	0
2185	41-50	Mild/Moderate	Cured	NA	F	0	0	0	0	0	0	0	0
2192	41-50	Critical	Cured	0	F	1	1	1	0	0	0	0	0
2283	41-50	Mild/Moderate	Cured	NA	F	1	0	0	0	0	0	0	0
2299	41-50	Mild/Moderate	Cured	NA	M	0	0	0	0	0	0	0	0
2613	41-50	Mild/Moderate	Cured	NA	M	0	0	0	0	0	0	1	0
2630	41-50	Mild/Moderate	Cured	NA	F	0	0	0	0	0	0	0	0
2661	41-50	Mild/Moderate	Cured	NA	M	0	0	0	0	0	0	0	0
2681	41-50	Critical	Cured	0	F	0	0	0	0	0	0	0	0
2685	41-50	Mild/Moderate	Cured	NA	F	0	0	0	0	0	0	0	0
2703	41-50	Mild/Moderate	Cured	NA	M	1	0	0	0	0	0	0	0
2750	41-50	Severe		0	F	0	0	0	0	0	0	0	0
2812	41-50	Critical	Cured	0	M	0	0	0	0	0	0	0	0
2827	41-50	Critical	Cured	0	M	0	0	0	0	0	0	0	0
2877	41-50	Critical	Cured	0	M	0	0	0	0	0	0	0	0
2928	41-50	Mild/Moderate	Cured	NA	F	0	0	0	0	0	0	0	0
8	41-50	Critical	Better	0	M	0	0	0	0	0	0	0	0
9	41-50	NA	Better	NA	M	0	0	0	0	0	0	0	0
51	41-50	Mild/Moderate	Cured	NA	F	0	0	0	0	0	0	0	0
93	41-50	Mild/Moderate	Cured	NA	M	0	0	0	0	0	0	0	0
98	41-50	Critical	Cured	0	F	0	0	0	0	0	0	0	0
142	41-50	Critical	Better	0	M	0	0	0	0	0	0	0	0
216	41-50	NA	Better	NA	F	0	0	0	0	0	0	0	0
224	41-50	Critical	Cured	0	M	0	0	0	0	0	0	0	0
243	41-50	Critical	Cured	0	M	0	0	1	0	0	0	0	0
323	41-50	Critical	Cured	1	M	1	0	0	0	0	0	0	0
342	41-50	Mild/Moderate	Cured	NA	F	0	0	0	0	0	0	0	0
578	41-50	Critical	Cured	0	F	0	0	0	0	0	0	0	0
598	41-50	Critical	Better	0	M	0	1	0	0	0	0	0	0
843	41-50	Mild/Moderate	Cured	NA	F	0	0	0	0	0	0	0	0
853	41-50	Critical	Cured	0	M	0	0	0	0	0	0	0	0
859	41-50	Critical	Better	0	M	0	0	0	0	0	0	0	0
913	41-50	Mild/Moderate	Cured	NA	F	0	0	0	0	0	0	0	0
967	41-50	Mild/Moderate	Cured	NA	F	0	0	0	0	0	0	0	0
1069	41-50	Critical	Cured	0	F	0	0	0	0	0	0	0	0
1113	41-50	Mild/Moderate	Cured	NA	F	0	0	0	0	0	0	0	0
1169	41-50	Mild/Moderate	Cured	NA	M	0	0	0	0	0	0	0	0
1175	41-50	Mild/Moderate	Cured	NA	F	1	0	0	0	0	0	0	0
1180	41-50	Mild/Moderate	Cured	NA	M	0	0	0	0	0	0	0	0
1227	41-50	Mild/Moderate	Cured	NA	M	0	0	1	0	0	0	0	0
1275	41-50	Critical	Better	0	F	0	0	0	0	0	0	0	0
1340	41-50	Mild/Moderate	Cured	NA	M	0	1	0	0	0	0	0	0
1358	41-50	Mild/Moderate	Cured	NA	M	1	0	0	0	0	0	0	0
1423	41-50	Critical	Cured	0	F	0	0	0	0	0	0	0	0
1463	41-50	Critical	Better	0	F	0	0	0	0	0	0	0	0
1538	41-50	Mild/Moderate	Cured	NA	F	0	0	0	0	0	0	0	0
1600	41-50	Mild/Moderate	Cured	NA	F	1	0	0	0	0	0	0	0
1668	41-50	Critical	Cured	0	F	0	0	0	0	0	0	0	0
1777	41-50	Critical	Cured	0	F	0	0	0	0	0	0	0	0
1800	41-50	Critical	Cured	0	F	0	0	0	0	0	0	0	0
1818	41-50	Critical	Cured	0	F	0	0	0	0	0	0	0	0
1820	41-50	Critical	Cured	0	F	0	0	0	0	0	0	0	0
1839	41-50	Mild/Moderate	Cured	NA	M	0	0	0	0	0	0	0	1
1907	41-50	Mild/Moderate	Cured	NA	M	1	0	0	0	0	0	0	0
1949	41-50	Mild/Moderate	Cured	NA	F	0	0	0	0	0	0	0	0
1966	41-50	Mild/Moderate	Cured	NA	M	0	0	0	0	0	0	0	0
1998	41-50	Mild/Moderate	Cured	NA	M	1	0	0	0	0	0	0	0
2011	41-50	Critical	Cured	0	M	0	0	1	0	0	0	0	0
2021	41-50	Critical	Cured	0	M	1	0	0	0	0	0	0	0
2119	41-50	Mild/Moderate	Cured	NA	F	0	0	0	0	0	0	0	0
2127	41-50	Mild/Moderate	Cured	NA	F	0	0	0	0	0	0	0	0
2130	41-50	Critical	Cured	0	F	0	0	0	0	0	0	0	0
2214	41-50	Mild/Moderate	Cured	NA	F	0	0	0	0	0	0	0	0
2215	41-50	Mild/Moderate	Cured	NA	F	0	0	0	0	0	0	0	0
2300	41-50	Critical	Cured	0	M	0	0	0	0	0	0	0	0
2309	41-50	Critical	Cured	0	M	0	0	0	0	0	0	0	0
2350	41-50	Critical	Cured	0	M	0	0	0	0	0	0	0	0
2372	41-50	Mild/Moderate	Cured	NA	F	0	1	0	0	0	0	0	0
2433	41-50	Critical	Cured	0	F	0	0	0	0	0	0	0	0
2479	41-50	Severe	Cured	1	M	0	0	0	0	0	0	0	0
2496	41-50	Mild/Moderate	Cured	NA	M	0	0	0	0	0	0	0	0
2581	41-50	Mild/Moderate	Cured	NA	M	0	0	0	0	0	0	0	0
2632	41-50	Mild/Moderate	Cured	NA	M	0	0	0	0	0	0	0	0
2663	41-50	Critical	Cured	0	F	1	0	0	1	0	0	0	0
2837	41-50	Mild/Moderate	Cured	NA	F	0	0	0	0	0	0	0	0
2857	41-50	Mild/Moderate	Cured	NA	F	0	0	0	0	1	0	0	0
2888	41-50	Mild/Moderate	Cured	NA	M	1	0	0	0	0	0	0	0
2925	41-50	Severe		NA	M	0	0	0	0	0	0	0	0
7	51-60	Critical	Cured	0	F	0	0	0	0	0	0	0	0
13	51-60	Critical	Cured	0	F	0	0	0	0	0	0	0	0
30	51-60	Critical	Cured	0	F	0	0	0	0	0	0	0	0
139	51-60	Critical	Cured	0	M	0	0	0	0	0	0	0	0
207	51-60	Mild/Moderate	Better	NA	F	0	0	0	0	0	0	0	0
233	51-60	Mild/Moderate	Better	NA	F	0	0	0	0	0	0	0	0
284	51-60	Mild/Moderate	Cured	NA	F	1	0	0	0	0	0	0	0
287	51-60	Mild/Moderate	Cured	NA	F	0	0	0	0	0	0	0	0
344	51-60	Mild/Moderate	Cured	NA	F	0	0	0	0	0	0	0	0
359	51-60	Critical	Cured	0	F	0	0	0	0	0	1	0	0
484	51-60	Mild/Moderate	Cured	NA	F	0	0	0	0	0	0	0	0
507	51-60	Critical	Cured	0	F	0	1	0	0	0	0	0	1
566	51-60	Critical	Cured	0	F	0	0	0	0	0	0	0	0
652	51-60	Critical	Cured	0	F	1	0	0	0	0	0	0	1
709	51-60	Mild/Moderate	Cured	NA	M	1	0	0	0	0	0	0	0
711	51-60	Mild/Moderate	Cured	NA	F	0	0	0	0	0	0	0	0
724	51-60	Mild/Moderate	Cured	NA	M	1	0	0	0	0	0	0	0
810	51-60	Mild/Moderate	Cured	NA	M	0	0	0	0	0	0	0	0
838	51-60	Mild/Moderate	Cured	NA	M	0	0	0	0	0	0	0	0
854	51-60	Critical	Better	0	M	0	0	0	0	0	0	0	0
925	51-60	Critical	Cured	0	M	0	1	1	0	0	0	0	0
958	51-60	Mild/Moderate	Cured	NA	M	0	0	0	0	0	0	0	0
966	51-60	Mild/Moderate	Cured	NA	F	1	0	1	0	0	0	0	0
985	51-60	Critical	Cured	0	F	0	0	0	0	0	0	0	0
1202	51-60	Mild/Moderate	Cured	NA	M	0	0	0	0	0	0	0	0
1244	51-60	Mild/Moderate	Cured	NA	F	0	0	0	0	0	0	0	0
1348	51-60	Critical	Cured	0	M	0	0	0	0	0	0	0	0
1362	51-60	Critical	Cured	0	F	0	0	0	0	0	0	0	0
1364	51-60	Mild/Moderate	Better	NA	M	0	0	0	0	0	0	0	0
1396	51-60	Critical	Cured	0	M	0	0	0	0	0	0	0	0
1428	51-60	Critical	Cured	0	M	0	0	0	0	0	0	0	0
1442	51-60	Mild/Moderate	Better	NA	F	0	0	0	0	0	0	0	0
1449	51-60	Mild/Moderate	Cured	NA	M	1	0	0	0	0	0	0	0
1487	51-60	Mild/Moderate	Cured	NA	F	0	0	0	0	0	0	0	0
1547	51-60	Critical	Cured	0	F	0	0	0	0	0	0	0	0
1557	51-60	Mild/Moderate	Cured	NA	F	0	0	0	0	0	0	0	0
1618	51-60	Mild/Moderate	Cured	NA	M	1	0	0	0	0	0	0	0
1796	51-60	Mild/Moderate	Cured	NA	F	1	0	0	0	0	0	0	0
1813	51-60	Critical	Cured	0	F	1	0	0	0	0	0	0	0
1974	51-60	Mild/Moderate	Cured	NA	M	1	0	0	0	0	0	0	0
1997	51-60	Critical	Cured	0	F	1	1	0	0	0	0	0	0
2042	51-60	Critical	Cured	0	F	0	0	0	0	0	0	0	0
2219	51-60	Mild/Moderate	Cured	NA	M	0	0	0	0	0	0	0	0
2248	51-60	Critical	Cured	0	F	0	0	0	0	0	0	0	0
2276	51-60	Mild/Moderate	Cured	NA	F	0	0	0	0	0	0	0	0
2304	51-60	Critical	Cured	0	M	0	1	0	0	0	0	0	0
2338	51-60	Critical	Cured	0	F	0	0	0	0	0	0	0	0
2431	51-60	Critical	Cured	0	F	1	1	0	0	0	0	0	0
2595	51-60	Critical	Cured	0	M	0	0	0	0	0	0	0	0
2600	51-60	Critical	Cured	0	M	0	1	0	0	0	0	0	0
2650	51-60	Critical	Cured	0	M	0	0	0	0	0	0	0	0
2731	51-60	Mild/Moderate	Cured	NA	M	1	0	0	0	0	0	0	0
2733	51-60	Critical	Cured	1	M	0	1	0	0	0	0	0	1
2813	51-60	Mild/Moderate	Cured	NA	F	1	0	0	0	0	0	0	0
2816	51-60	Critical	Cured	0	F	0	0	0	0	1	0	0	0
2874	51-60	Critical	Cured	0	F	0	0	0	0	0	0	0	0
2889	51-60	Mild/Moderate	Cured	NA	F	1	0	0	0	0	0	0	0
2964	51-60	Mild/Moderate	Cured	NA	M	0	0	0	0	0	0	0	0
3035	51-60	Mild/Moderate	Cured	NA	M	0	0	0	0	0	0	0	0
4	51-60	Critical	Cured	0	M	0	0	0	0	0	0	0	0
12	51-60	Critical	Better	0	M	1	0	0	0	0	0	0	0
20	51-60	NA	Better	NA	M	1	1	0	0	0	0	0	0
38	51-60	Mild/Moderate	Cured	NA	M	0	0	0	0	0	0	0	0
50	51-60	Critical	Cured	0	F	0	0	0	0	0	0	0	0
95	51-60	Mild/Moderate	Better	NA	M	0	0	0	0	0	0	0	0
128	51-60	Mild/Moderate	Cured	NA	F	0	0	0	0	0	0	0	0
130	51-60	Mild/Moderate	Cured	NA	M	0	0	0	0	0	0	0	0
138	51-60	Critical	Cured	0	F	0	0	0	0	0	0	0	0
162	51-60	Mild/Moderate	Better	NA	M	0	0	0	0	0	0	0	0
166	51-60	Critical	Cured	0	M	1	0	0	0	0	0	0	0
346	51-60	Mild/Moderate	Cured	NA	M	0	0	0	0	0	0	0	0
361	51-60	Mild/Moderate	Better	NA	M	0	1	0	0	0	0	1	0
425	51-60	Mild/Moderate	Better	NA	F	0	0	0	0	0	0	0	0
428	51-60	Mild/Moderate	Better	NA	F	0	0	0	0	0	0	0	0
513	51-60	Mild/Moderate	Better	NA	M	1	0	1	0	0	0	0	0
540	51-60	Mild/Moderate	Cured	NA	F	1	1	0	0	0	0	0	0
703	51-60	Mild/Moderate	Better	NA	F	0	0	0	0	1	0	0	0
707	51-60	Mild/Moderate	Cured	NA	F	0	0	0	0	0	0	0	0
1019	51-60	Mild/Moderate	Cured	NA	M	0	0	0	0	0	0	0	0
1082	51-60	Critical	Cured	0	M	1	0	0	1	0	0	0	0
1147	51-60	Mild/Moderate	Cured	NA	M	0	1	0	0	0	0	0	0
1149	51-60	Mild/Moderate	Cured	NA	F	0	0	0	0	0	0	0	0
1190	51-60	Critical	Cured	0	F	0	0	0	0	0	0	0	0
1215	51-60	Mild/Moderate	Cured	NA	M	1	1	0	0	0	0	0	0
1216	51-60	Critical	Cured	0	M	1	0	0	0	0	0	0	0
1222	51-60	Mild/Moderate	Cured	NA	F	1	0	0	0	0	0	0	0
1248	51-60	Critical	Cured	0	M	0	1	0	0	0	0	0	0
1320	51-60	Mild/Moderate	Cured	NA	M	0	1	0	0	0	0	0	1
1339	51-60	Critical	Cured	0	M	0	0	0	0	0	0	0	0
1359	51-60	Severe	Cured	0	M	1	0	0	0	0	0	0	0
1368	51-60	Critical	Cured	0	M	0	0	0	0	0	0	0	0
1436	51-60	Critical	Cured	0	F	0	0	0	0	0	0	0	0
1441	51-60	Critical	Cured	0	F	1	0	0	0	0	0	0	0
1502	51-60	Mild/Moderate	Cured	NA	F	0	0	0	0	0	0	0	0
1526	51-60	Critical	Cured	0	F	1	0	0	0	0	0	0	0
1535	51-60	Critical	Cured	0	F	0	0	0	0	0	0	0	0
1542	51-60	Critical	Better	0	M	0	1	0	0	0	0	0	0
1543	51-60	Mild/Moderate	Cured	NA	F	0	0	0	0	0	0	0	0
1545	51-60	Mild/Moderate	Cured	NA	F	0	0	0	0	0	0	0	0
1572	51-60	Mild/Moderate	Cured	NA	M	1	0	0	0	0	0	0	0
1594	51-60	Critical	Cured	0	F	0	0	0	0	0	0	0	0
1605	51-60	Critical	Cured	0	M	1	0	1	0	0	0	0	0
1735	51-60	Critical	Cured	0	M	0	0	0	0	0	0	0	1
1826	51-60	Mild/Moderate	Cured	NA	M	0	0	0	0	0	0	0	0
1831	51-60	Severe	Cured	0	F	0	0	0	0	0	1	0	0
1979	51-60	Mild/Moderate	Cured	NA	F	0	0	0	0	0	0	0	0
2017	51-60	Mild/Moderate	Cured	NA	F	0	0	0	0	0	0	0	0
2020	51-60	Mild/Moderate	Cured	NA	M	0	0	0	0	0	0	0	0
2046	51-60	Critical	Cured	0	M	0	0	0	0	1	0	0	0
2048	51-60	Mild/Moderate	Cured	NA	M	0	0	0	0	0	0	0	0
2066	51-60	Mild/Moderate	Cured	NA	F	0	0	0	0	0	0	0	0
2109	51-60	Mild/Moderate	Better	NA	M	0	0	0	0	0	0	0	0
2139	51-60	Critical	Cured	0	M	1	0	0	0	0	0	0	0
2140	51-60	Critical	Cured	0	M	0	1	0	0	0	0	0	0
2225	51-60	Mild/Moderate	Cured	NA	F	0	0	0	0	0	0	0	0
2317	51-60	Critical	Cured	0	M	0	1	0	0	0	0	0	0
2328	51-60	Mild/Moderate	Cured	NA	F	0	0	0	0	0	0	1	0
2349	51-60	Mild/Moderate	Cured	NA	M	0	0	0	0	0	0	0	0
2446	51-60	Mild/Moderate	Cured	NA	F	0	0	0	0	0	0	0	0
2515	51-60	Critical	Cured	0	F	0	0	0	0	0	0	0	0
2537	51-60	Critical	Cured	0	M	0	0	0	0	0	0	0	0
2552	51-60	Mild/Moderate	Cured	NA	M	0	1	0	0	0	0	0	0
2560	51-60	Severe	Died	1	M	0	0	0	0	0	0	0	1
2631	51-60	Mild/Moderate	Cured	NA	F	0	0	0	0	0	0	0	0
2714	51-60	Mild/Moderate	Cured	NA	F	1	0	0	0	0	0	0	0
2730	51-60	Mild/Moderate	Cured	NA	M	0	0	0	0	0	0	0	0
2771	51-60	Critical	Cured	0	M	0	0	0	1	0	0	1	1
2792	51-60	Critical	Cured	0	F	0	0	0	0	0	0	0	0
2800	51-60	Critical	Cured	0	M	0	0	0	0	0	0	0	0
2806	51-60	Critical	Cured	0	M	0	0	0	0	0	0	0	0
2811	51-60	Mild/Moderate	Cured	NA	M	1	0	0	0	0	0	0	0
2885	51-60	Mild/Moderate	Cured	NA	M	0	1	0	0	0	0	0	0
2901	51-60	Critical	Cured	0	F	1	0	0	0	0	0	0	0
2979	51-60	Critical	Cured	0	F	0	0	0	0	0	0	0	0
2997	51-60	Mild/Moderate	Cured	NA	M	0	0	0	0	0	0	0	0
62	51-60	NA	Cured	NA	F	0	0	0	0	0	0	0	0
63	51-60	Critical	Cured	0	F	0	0	0	0	0	0	0	0
86	51-60	Critical	Cured	0	M	1	0	0	0	0	0	0	0
173	51-60	Mild/Moderate	Cured	NA	F	0	0	0	0	0	0	0	0
208	51-60	Mild/Moderate	Better	NA	M	0	0	0	0	0	0	0	0
210	51-60	Mild/Moderate	Cured	NA	F	0	0	0	0	0	0	0	0
293	51-60	Critical	Cured	0	F	0	0	0	0	0	0	0	0
364	51-60	Mild/Moderate	Cured	NA	F	0	0	0	0	0	0	0	0
411	51-60	Critical	Cured	0	M	0	0	0	0	0	0	0	0
557	51-60	Critical	Cured	0	M	0	0	0	0	0	0	0	0
610	51-60	Mild/Moderate	Cured	NA	M	0	0	0	0	0	0	0	0
722	51-60	Critical	Cured	0	F	0	0	0	0	0	0	0	0
726	51-60	Mild/Moderate	Cured	NA	F	0	0	0	0	0	0	0	0
847	51-60	Critical	Cured	0	F	0	0	0	0	1	0	0	0
864	51-60	Mild/Moderate	Cured	NA	M	1	0	0	0	0	0	0	0
1059	51-60	Mild/Moderate	Cured	NA	F	0	0	0	0	0	0	0	0
1152	51-60	Mild/Moderate	Better	NA	M	0	0	0	0	0	1	0	0
1163	51-60	Mild/Moderate	Cured	NA	M	0	0	0	0	0	0	0	0
1168	51-60	Severe	Cured	0	F	1	0	0	0	0	0	0	0
1261	51-60	Mild/Moderate	Cured	NA	F	0	0	0	0	0	0	0	0
1376	51-60	Critical	Cured	0	M	0	0	0	0	0	0	0	0
1433	51-60	Critical	Cured	0	F	0	0	0	0	0	0	0	0
1456	51-60	Mild/Moderate	Cured	NA	F	0	0	0	0	0	0	0	0
1459	51-60	Critical	Better	0	M	0	0	0	0	0	0	0	0
1608	51-60	Critical	Cured	0	F	0	0	0	0	0	0	0	0
1633	51-60	Mild/Moderate	Cured	NA	M	0	0	0	0	0	0	0	0
1634	51-60	Mild/Moderate	Cured	NA	M	0	0	0	0	0	0	0	0
1733	51-60	Mild/Moderate	Cured	NA	M	1	0	0	0	1	0	0	0
1781	51-60	Critical	Cured	0	F	0	0	0	0	0	0	0	0
1937	51-60	Critical	Cured	0	F	0	0	0	0	0	0	0	0
1959	51-60	Mild/Moderate	Cured	NA	F	0	0	0	0	0	0	0	0
2244	51-60	Critical	Cured	0	F	0	0	0	0	0	1	0	0
2245	51-60	Critical	Cured	0	F	0	1	0	0	0	0	0	0
2251	51-60	Mild/Moderate	Cured	NA	F	1	0	0	0	0	0	0	0
2284	51-60	Critical	Cured	0	F	0	0	0	0	0	0	0	0
2333	51-60	Mild/Moderate	Cured	NA	F	0	0	0	0	0	0	0	0
2367	51-60	Mild/Moderate	Cured	NA	F	1	1	0	0	0	0	0	0
2407	51-60	Mild/Moderate	Cured	NA	M	0	0	0	0	0	0	0	0
2450	51-60	Mild/Moderate	Cured	NA	M	0	0	0	0	0	0	0	0
2542	51-60	Mild/Moderate	Cured	NA	M	0	1	0	0	0	0	0	0
2594	51-60	Critical	Cured	0	F	0	0	0	0	0	0	0	0
2706	51-60	Critical	Cured	0	F	1	0	0	0	0	0	0	0
2725	51-60	Mild/Moderate	Cured	NA	M	0	0	0	0	0	0	0	0
2856	51-60	Mild/Moderate	Cured	NA	M	1	0	1	0	0	0	0	0
29	51-60	Severe	Cured	0	F	0	0	0	0	0	0	0	0
76	51-60	Critical	Cured	0	F	0	0	0	0	0	0	0	0
319	51-60	NA	Died	1	M	0	0	0	0	0	0	0	0
372	51-60	Mild/Moderate	Cured	NA	M	1	0	0	0	0	0	0	0
485	51-60	Mild/Moderate	Cured	NA	M	0	0	0	0	1	0	0	0
622	51-60	Critical	Cured	0	F	0	0	0	0	0	0	0	0
656	51-60	Critical	Cured	0	M	1	1	1	0	0	0	0	0
672	51-60	Mild/Moderate	Better	NA	F	0	0	0	0	0	0	0	0
723	51-60	Mild/Moderate	Cured	NA	M	0	1	0	0	0	0	0	0
750	51-60	Mild/Moderate	Cured	NA	F	1	1	0	0	0	0	0	0
779	51-60	Mild/Moderate	Cured	NA	F	0	0	0	0	0	0	0	0
856	51-60	Critical	Better	0	M	0	0	0	0	0	0	0	0
936	51-60	Mild/Moderate	Cured	NA	M	0	0	0	0	0	0	0	1
940	51-60	Mild/Moderate	Cured	NA	M	0	0	0	0	0	0	0	0
978	51-60	Critical	Cured	0	F	0	0	0	0	0	0	0	0
1018	51-60	Critical	Cured	0	M	1	0	0	0	0	0	0	0
1036	51-60	Mild/Moderate	Cured	NA	F	0	0	1	0	0	0	0	0
1065	51-60	Mild/Moderate	Cured	NA	F	0	0	0	0	0	0	0	0
1071	51-60	Critical	Cured	0	M	0	0	0	0	0	0	0	0
1141	51-60	Mild/Moderate	Cured	NA	M	1	1	0	0	0	0	0	0
1186	51-60	Mild/Moderate	Cured	NA	F	0	0	0	0	0	0	0	0
1317	51-60	Critical	Cured	0	F	0	0	0	0	1	0	0	0
1328	51-60	Mild/Moderate	Cured	NA	M	0	0	0	0	0	0	0	0
1351	51-60	Mild/Moderate	Cured	NA	F	0	0	0	0	0	0	0	0
1438	51-60	Critical	Cured	0	M	0	0	0	0	0	0	0	0
1503	51-60	Critical	Cured	0	M	0	0	0	0	0	0	0	0
1518	51-60	Mild/Moderate	Cured	NA	F	0	0	0	0	0	0	0	0
1548	51-60	Mild/Moderate	Cured	NA	M	0	0	0	0	0	0	0	0
1593	51-60	Critical	Cured	0	F	1	0	0	0	1	0	0	0
1623	51-60	Mild/Moderate	Cured	NA	F	0	0	0	0	0	0	0	0
1649	51-60	Critical	Cured	0	M	0	1	0	0	0	0	0	0
1686	51-60	Mild/Moderate	Better	NA	M	0	0	0	0	0	0	0	0
1703	51-60	Critical	Cured	0	F	1	0	0	0	0	0	0	0
1712	51-60	Critical	Cured	0	F	1	0	0	0	1	0	0	0
1758	51-60	Critical	Cured	0	F	0	0	0	0	0	1	0	0
1804	51-60	Mild/Moderate	Cured	NA	F	0	0	0	0	0	0	0	0
1809	51-60	Mild/Moderate	Cured	NA	M	0	0	0	0	0	0	0	0
1827	51-60	Mild/Moderate	Cured	NA	F	1	1	0	0	0	0	0	0
1850	51-60	Critical	Cured	0	M	1	0	0	0	0	1	0	0
1880	51-60	Critical	Cured	0	F	0	0	0	0	0	0	0	0
1955	51-60	Critical	Better	0	F	0	0	0	0	0	0	0	0
2029	51-60	Critical		0	F	0	0	0	0	0	0	0	0
2089	51-60	Mild/Moderate	Cured	NA	M	0	0	0	0	0	0	0	0
2105	51-60	Mild/Moderate	Cured	NA	F	0	0	0	0	0	0	0	0
2121	51-60	Mild/Moderate	Cured	NA	M	1	0	0	0	0	0	0	0
2169	51-60	Critical	Cured	0	M	1	1	0	0	0	0	0	0
2205	51-60	Mild/Moderate	Cured	NA	F	0	0	0	0	0	0	0	0
2343	51-60	Critical	Cured	0	F	0	0	0	0	0	0	0	0
2461	51-60	Mild/Moderate	Cured	NA	F	1	0	0	0	0	0	0	0
2508	51-60	Critical	Cured	0	F	0	0	0	0	0	0	0	0
2519	51-60	Mild/Moderate	Cured	NA	F	0	0	0	0	0	0	0	0
2574	51-60	Mild/Moderate	Cured	NA	F	0	0	0	0	0	0	0	0
2583	51-60	Mild/Moderate	Cured	NA	F	1	0	0	0	0	0	0	0
2626	51-60	Mild/Moderate	Better	NA	F	0	0	0	0	0	0	0	0
2636	51-60	Critical		0	M	1	0	0	0	0	0	0	0
2687	51-60	Mild/Moderate	Cured	NA	M	1	0	1	1	0	0	0	0
2757	51-60	Mild/Moderate	Cured	NA	F	0	0	0	0	0	0	0	0
2886	51-60	Mild/Moderate	Cured	NA	M	0	0	0	0	0	0	0	0
2938	51-60	Critical	Cured	0	F	1	0	0	0	0	0	0	0
3032	51-60	Mild/Moderate	Cured	NA	F	1	0	0	0	0	0	0	0
3	51-60	Critical	Cured	0	M	0	0	0	0	0	0	0	0
17	51-60	Critical	Cured	0	F	0	0	0	0	0	0	0	0
169	51-60	Severe	Better	0	M	1	0	0	0	0	0	0	0
178	51-60	Mild/Moderate	Cured	NA	M	0	0	0	0	0	0	0	0
185	51-60	Critical	Cured	0	F	0	0	0	0	0	0	0	0
221	51-60	Critical	Cured	0	M	0	0	0	0	0	0	0	0
322	51-60	Severe	Died	0	M	0	0	0	0	0	1	0	0
366	51-60	Mild/Moderate	Cured	NA	F	0	0	0	0	0	0	0	0
370	51-60	Mild/Moderate	Cured	NA	M	1	0	0	0	0	0	0	0
398	51-60	Critical	Cured	0	F	0	0	0	0	0	0	0	0
560	51-60	Mild/Moderate	Cured	NA	M	0	0	0	0	0	0	0	1
570	51-60	Mild/Moderate	Cured	NA	F	0	0	0	0	0	0	0	0
609	51-60	Critical	Cured	0	F	0	0	0	0	0	0	0	0
814	51-60	Critical	Cured	0	F	0	0	0	0	0	0	0	0
918	51-60	Mild/Moderate	Cured	NA	F	0	0	0	0	0	0	0	0
941	51-60	Mild/Moderate	Cured	NA	F	0	0	0	0	0	0	0	0
1068	51-60	Mild/Moderate	Cured	NA	F	0	0	0	0	0	0	0	0
1144	51-60	Mild/Moderate	Better	NA	M	1	0	0	0	0	0	0	0
1174	51-60	Critical	Cured	0	F	0	0	0	0	0	0	0	0
1195	51-60	Critical	Cured	0	F	0	0	0	0	0	0	0	0
1203	51-60	Critical	Cured	0	M	0	0	0	0	0	0	0	0
1235	51-60	Critical	Cured	0	F	0	0	0	0	0	0	0	0
1329	51-60	Critical	Cured	0	F	0	0	0	0	0	0	0	0
1387	51-60	Critical	Cured	0	F	1	0	1	0	0	0	0	0
1397	51-60	Mild/Moderate	Cured	NA	F	0	0	0	0	0	0	0	0
1404	51-60	Mild/Moderate	Cured	NA	F	0	0	0	0	0	0	0	0
1406	51-60	Mild/Moderate	Cured	NA	M	1	0	1	0	0	0	0	0
1421	51-60	Critical	Cured	0	M	0	0	0	0	0	0	0	0
1509	51-60	Mild/Moderate	Cured	NA	M	1	1	0	0	0	0	0	0
1540	51-60	Mild/Moderate	Cured	NA	F	0	0	0	0	0	0	0	0
1603	51-60	Critical	Cured	0	F	0	0	0	0	0	0	0	0
1611	51-60	Mild/Moderate	Cured	NA	M	0	0	0	0	0	0	0	0
1756	51-60	Critical	Cured	0	M	0	0	0	0	0	0	0	0
1766	51-60	Critical	Cured	0	F	1	0	0	0	0	0	0	0
1773	51-60	Critical	Cured	0	M	0	0	0	0	0	0	0	0
1808	51-60	Mild/Moderate	Cured	NA	M	1	1	1	0	0	0	0	0
1926	51-60	Mild/Moderate	Cured	NA	F	0	0	0	0	0	0	0	0
1930	51-60	Critical	Cured	0	M	0	1	0	0	0	0	0	0
1943	51-60	Critical	Cured	0	M	0	0	0	0	0	0	0	0
2009	51-60	Mild/Moderate	Cured	NA	M	0	0	0	0	0	0	0	0
2040	51-60	Critical		0	F	1	0	0	0	0	0	0	0
2083	51-60	Mild/Moderate	Cured	NA	F	0	0	0	0	0	0	0	0
2098	51-60	Critical	Cured	0	M	1	1	0	0	0	0	0	0
2108	51-60	Critical	Cured	0	M	0	0	0	0	0	0	0	0
2112	51-60	Mild/Moderate	Cured	NA	M	1	0	0	0	0	0	0	0
2120	51-60	Mild/Moderate	Cured	NA	M	0	0	0	0	0	0	0	0
2142	51-60	Mild/Moderate	Cured	NA	F	1	0	0	0	0	0	0	0
2170	51-60	Critical	Cured	0	F	0	1	0	0	0	0	0	0
2174	51-60	Critical	Cured	0	M	0	1	0	0	0	0	0	0
2177	51-60	Mild/Moderate	Cured	NA	M	0	0	0	0	0	0	0	0
2243	51-60	Critical	Cured	0	F	0	0	0	0	0	0	0	0
2273	51-60	Critical	Cured	0	M	0	0	0	0	0	0	0	0
2289	51-60	Critical	Cured	0	M	0	0	0	0	0	0	0	0
2318	51-60	Mild/Moderate	Cured	NA	F	0	0	0	0	0	0	0	0
2320	51-60	Critical	Cured	0	F	0	0	0	0	0	0	0	0
2355	51-60	Mild/Moderate	Cured	NA	F	0	0	0	0	0	0	0	0
2361	51-60	Critical	Cured	0	F	0	0	0	0	0	0	0	0
2364	51-60	Critical	Cured	0	F	0	1	0	0	0	0	0	0
2365	51-60	Mild/Moderate	Better	NA	F	1	0	0	0	0	0	0	0
2368	51-60	Mild/Moderate	Cured	NA	M	0	0	0	0	0	0	0	0
2395	51-60	Mild/Moderate	Cured	NA	F	1	0	0	0	0	0	0	0
2428	51-60	Mild/Moderate	Cured	NA	F	0	0	0	0	0	0	0	0
2468	51-60	Mild/Moderate	Cured	NA	M	1	0	0	0	0	0	0	0
2504	51-60	Mild/Moderate	Cured	NA	F	0	0	0	0	0	0	0	0
2580	51-60	Mild/Moderate	Cured	NA	M	0	0	0	0	0	0	0	0
2610	51-60	Critical	Cured	0	F	0	0	0	0	0	0	0	0
2633	51-60	Mild/Moderate	Cured	NA	F	1	1	0	0	0	0	0	0
2644	51-60	Critical	Cured	0	F	0	0	0	0	0	0	0	0
2649	51-60	Critical	Cured	0	M	0	0	0	0	0	0	0	0
2689	51-60	Mild/Moderate	Cured	NA	F	0	0	0	0	0	0	0	0
2797	51-60	Critical		0	M	1	0	0	0	0	0	0	1
2809	51-60	Critical	Cured	0	F	0	0	0	0	0	1	0	0
2817	51-60	Critical	Cured	0	F	1	0	0	0	0	0	0	0
2860	51-60	Mild/Moderate	Other	NA	M	1	0	0	0	0	0	1	0
2949	51-60	Critical	Cured	0	M	0	0	0	0	0	0	0	0
2980	51-60	Mild/Moderate	Cured	NA	M	0	0	0	0	0	0	0	0
26	51-60	Mild/Moderate	Cured	NA	F	1	0	0	0	0	0	0	0
74	51-60	Critical	Better	0	F	0	0	0	0	0	0	0	0
85	51-60	Severe	Died	1	M	0	0	0	0	0	0	0	0
106	51-60	Mild/Moderate	Cured	NA	F	0	1	0	0	0	0	0	0
127	51-60	Critical	Cured	0	F	0	1	0	0	0	0	0	0
174	51-60	Critical	Better	0	M	0	0	0	0	1	0	0	0
186	51-60	Mild/Moderate	Cured	NA	M	1	0	0	0	0	0	0	0
187	51-60	Critical	Cured	0	F	1	1	0	0	0	0	0	0
206	51-60	Mild/Moderate	Better	NA	F	0	0	0	0	0	0	0	0
219	51-60	Mild/Moderate	Cured	NA	M	0	0	0	0	0	0	0	0
228	51-60	Mild/Moderate	Cured	NA	F	1	0	1	0	0	0	0	0
261	51-60	Mild/Moderate	Cured	NA	M	0	0	0	0	0	0	0	0
281	51-60	Mild/Moderate	Cured	NA	M	0	0	0	0	0	0	0	0
286	51-60	Critical	Cured	0	F	0	0	0	0	0	0	0	0
385	51-60	Mild/Moderate	Cured	NA	F	0	0	0	0	0	0	0	0
405	51-60	Mild/Moderate	Cured	NA	F	0	1	0	0	0	0	0	0
486	51-60	Critical	Cured	0	F	0	0	0	0	0	0	0	0
505	51-60	Critical	Cured	0	F	0	0	0	0	0	0	0	1
536	51-60	Mild/Moderate	Cured	NA	M	0	0	0	0	0	0	0	0
555	51-60	Mild/Moderate	Cured	NA	M	0	0	0	0	0	0	0	0
590	51-60	Mild/Moderate	Cured	NA	M	1	1	0	0	0	0	0	0
594	51-60	Mild/Moderate	Cured	NA	M	0	0	0	0	0	0	0	0
596	51-60	Mild/Moderate	Cured	NA	F	0	0	0	0	0	0	0	0
627	51-60	Critical	Cured	0	M	0	0	1	0	0	0	0	0
649	51-60	Critical	Cured	0	F	0	0	0	0	0	0	0	0
674	51-60	Mild/Moderate	Better	NA	F	1	0	0	0	0	0	0	0
708	51-60	Mild/Moderate	Cured	NA	F	0	0	0	0	0	0	0	0
785	51-60	Mild/Moderate	Cured	NA	F	0	0	0	0	0	0	0	0
812	51-60	Critical	Cured	0	M	0	0	0	0	0	0	0	0
840	51-60	Mild/Moderate	Cured	NA	M	1	0	0	0	0	0	0	0
861	51-60	Critical	Better	0	M	1	1	0	0	0	0	0	0
883	51-60	Critical	Cured	0	F	0	0	0	0	0	0	0	0
900	51-60	Critical	Cured	0	M	0	0	0	0	0	0	0	0
930	51-60	Critical	Cured	0	F	0	0	0	0	1	0	0	0
946	51-60	Critical	Cured	0	M	0	1	0	0	1	0	0	1
996	51-60	Mild/Moderate	Cured	NA	F	0	1	0	0	0	0	0	0
1002	51-60	Critical	Cured	0	F	1	0	0	0	0	0	0	0
1012	51-60	Mild/Moderate	Better	NA	F	1	1	0	0	0	0	0	0
1066	51-60	Critical	Cured	0	M	0	1	0	0	0	0	0	0
1087	51-60	Critical	Better	0	M	0	1	0	0	0	0	0	0
1118	51-60	Critical	Cured	0	F	1	0	0	0	0	0	0	0
1119	51-60	Critical	Cured	0	M	1	0	0	0	0	0	0	0
1125	51-60	Severe	Cured	0	M	0	0	0	0	0	0	0	0
1136	51-60	Mild/Moderate	Cured	NA	F	1	0	1	0	0	0	0	0
1267	51-60	Mild/Moderate	Cured	NA	M	0	1	0	0	0	0	0	0
1294	51-60	Critical	Cured	0	F	0	0	0	0	0	0	0	0
1309	51-60	Mild/Moderate	Better	NA	F	1	0	0	0	0	0	0	0
1311	51-60	Mild/Moderate	Cured	NA	F	0	1	1	0	0	0	0	0
1323	51-60	Mild/Moderate	Cured	NA	M	1	0	1	0	0	0	0	0
1363	51-60	Mild/Moderate	Better	NA	M	0	0	0	0	0	0	0	0
1444	51-60	Mild/Moderate	Better	NA	M	0	0	0	0	0	0	0	0
1470	51-60	Critical	Cured	0	M	0	0	0	0	0	0	0	0
1488	51-60	Mild/Moderate	Cured	NA	M	0	0	0	0	0	0	0	0
1500	51-60	Mild/Moderate	Cured	NA	F	0	0	0	0	0	0	0	0
1511	51-60	Mild/Moderate	Cured	NA	F	0	0	0	0	0	0	0	0
1513	51-60	Mild/Moderate	Cured	NA	F	0	0	0	0	0	0	0	0
1558	51-60	Critical	Better	0	F	1	0	0	0	0	0	0	0
1610	51-60	Critical	Cured	0	F	0	0	0	0	0	0	0	0
1626	51-60	Mild/Moderate	Cured	NA	M	0	0	0	0	1	1	0	0
1635	51-60	Mild/Moderate	Cured	NA	M	0	0	0	0	0	0	0	0
1644	51-60	Mild/Moderate	Cured	NA	M	0	1	0	0	0	0	0	0
1658	51-60	Severe	Better	0	F	1	0	0	0	0	0	0	0
1694	51-60	Critical	Better	0	F	1	0	0	0	0	0	0	0
1695	51-60	Critical	Cured	0	F	0	0	0	0	0	0	0	0
1744	51-60	Mild/Moderate	Cured	NA	M	0	0	0	0	0	0	0	0
1785	51-60	Mild/Moderate	Cured	NA	M	0	0	0	0	0	0	0	0
1805	51-60	Critical	Cured	0	F	0	0	0	0	0	0	0	0
1810	51-60	Mild/Moderate	Cured	NA	F	1	1	0	0	0	0	0	0
1970	51-60	Critical	Cured	0	F	1	1	0	0	0	0	0	0
2004	51-60	Critical	Cured	0	F	1	0	1	0	0	0	0	0
2034	51-60	Mild/Moderate	Cured	NA	M	0	0	0	0	0	0	0	0
2062	51-60	Mild/Moderate	Cured	NA	F	0	0	0	0	0	0	0	0
2091	51-60	Critical	Cured	0	F	0	1	0	0	0	0	0	0
2096	51-60	Mild/Moderate	Cured	NA	M	0	0	0	0	0	0	0	0
2110	51-60	Mild/Moderate	Cured	NA	F	0	0	0	0	0	0	0	0
2122	51-60	Mild/Moderate	Cured	NA	M	0	0	0	0	0	0	0	0
2203	51-60	Mild/Moderate	Cured	NA	M	0	0	0	0	0	0	0	0
2235	51-60	Mild/Moderate	Cured	NA	F	0	0	0	0	0	0	0	0
2237	51-60	Critical	Cured	0	M	0	0	0	0	0	0	0	0
2263	51-60	Critical	Cured	0	F	0	0	0	0	0	0	0	0
2265	51-60	Critical	Cured	0	F	1	1	1	0	0	0	0	0
2382	51-60	Mild/Moderate	Cured	NA	F	0	0	0	0	0	0	0	0
2410	51-60	Critical	Cured	0	M	1	0	0	0	0	0	0	1
2432	51-60	Critical	Cured	0	M	1	0	1	0	0	0	0	0
2435	51-60	Critical	Cured	0	F	0	0	0	0	0	0	0	0
2452	51-60	Mild/Moderate	Cured	NA	M	0	0	0	0	0	0	0	1
2501	51-60	Critical	Cured	0	M	1	0	0	0	0	0	0	0
2554	51-60	Critical	Cured	0	F	1	0	0	0	0	0	0	0
2570	51-60	Critical	Cured	0	F	1	0	0	0	0	0	0	0
2611	51-60	Critical	Cured	0	F	0	0	1	0	0	0	0	0
2616	51-60	Critical	Cured	0	F	0	0	0	0	0	0	0	0
2640	51-60	Critical	Cured	0	F	0	0	0	0	0	0	0	0
2641	51-60	Mild/Moderate	Cured	NA	F	1	0	0	0	0	0	0	0
2672	51-60	Critical		0	F	0	0	0	0	0	0	0	0
2739	51-60	Mild/Moderate	Cured	NA	F	1	0	0	0	0	0	0	0
2744	51-60	Critical	Cured	0	F	1	0	0	0	0	0	0	0
2790	51-60	Mild/Moderate	Cured	NA	M	1	0	0	0	0	0	0	0
2840	51-60	Critical	Cured	0	M	0	0	0	0	0	0	0	0
2850	51-60	Mild/Moderate	Cured	NA	M	1	0	0	0	0	0	0	0
2858	51-60	Critical	Cured	0	M	0	0	0	0	0	0	0	0
2913	51-60	Critical	Cured	0	M	1	0	0	0	0	0	0	0
3005	51-60	Critical	Cured	0	F	0	0	0	0	0	0	0	0
3019	51-60	Critical	Cured	0	M	0	0	0	0	0	0	0	0
47	51-60	NA	Cured	NA	M	0	1	0	0	0	0	0	0
110	51-60	Mild/Moderate	Cured	NA	M	0	0	0	0	0	1	0	0
158	51-60	Mild/Moderate	Cured	NA	M	0	0	0	0	0	0	0	0
167	51-60	Critical	Better	0	M	1	1	0	0	0	0	0	0
193	51-60	Mild/Moderate	Cured	NA	M	0	0	0	0	0	0	0	0
195	51-60	Mild/Moderate	Cured	NA	F	1	0	1	0	0	0	0	1
217	51-60	NA	Better	NA	F	0	0	0	0	0	0	0	0
231	51-60	Mild/Moderate	Cured	NA	M	0	0	0	0	0	0	0	0
257	51-60	NA	Cured	NA	M	0	0	0	0	0	0	0	0
266	51-60	Mild/Moderate	Cured	NA	M	1	1	0	0	0	0	0	0
306	51-60	Critical	Cured	1	F	1	0	0	0	0	0	0	0
363	51-60	Mild/Moderate	Cured	NA	M	1	0	0	0	0	0	0	0
369	51-60	Mild/Moderate	Cured	NA	F	0	0	0	0	0	0	0	0
383	51-60	Critical	Better	0	M	1	0	0	0	0	0	0	0
432	51-60	Mild/Moderate	Better	NA	F	0	0	0	0	0	0	0	0
487	51-60	Critical	Cured	0	F	0	0	0	0	0	0	0	0
527	51-60	Mild/Moderate	Cured	NA	M	0	0	0	0	0	0	0	0
571	51-60	Mild/Moderate	Cured	NA	F	0	1	0	0	0	0	0	0
623	51-60	Critical	Cured	0	M	0	1	0	0	0	0	0	0
625	51-60	Critical	Cured	0	M	0	0	0	0	0	0	0	0
629	51-60	Mild/Moderate	Cured	NA	M	0	1	0	0	0	0	0	0
641	51-60	Severe	Died	1	M	0	0	0	0	0	0	0	0
778	51-60	Mild/Moderate	Cured	NA	F	0	0	1	0	0	0	0	0
784	51-60	Mild/Moderate	Cured	NA	M	0	0	0	0	0	0	0	0
844	51-60	Mild/Moderate	Cured	NA	F	1	0	0	0	0	0	0	0
927	51-60	Critical	Cured	0	F	0	0	0	0	0	0	0	0
965	51-60	Critical	Cured	0	F	1	0	0	0	0	0	0	0
983	51-60	Critical	Cured	0	M	0	0	0	0	0	0	0	0
992	51-60	Mild/Moderate	Cured	NA	M	1	0	0	0	0	0	0	0
1033	51-60	Critical	Cured	0	M	1	0	1	0	1	0	0	0
1063	51-60	Mild/Moderate	Cured	NA	M	1	0	0	0	0	0	0	0
1092	51-60	Severe	Cured	1	M	0	0	0	0	0	0	0	0
1130	51-60	Mild/Moderate	Cured	NA	F	0	0	0	0	0	0	0	0
1146	51-60	Mild/Moderate	Cured	NA	M	0	1	0	0	0	0	0	0
1154	51-60	Mild/Moderate	Cured	NA	M	0	0	0	0	0	0	0	0
1167	51-60	Mild/Moderate	Cured	NA	F	0	0	0	0	0	0	0	0
1307	51-60	Mild/Moderate	Better	NA	F	0	1	0	0	0	0	0	0
1312	51-60	Critical	Cured	0	F	1	0	1	0	0	0	0	0
1314	51-60	Critical	Cured	0	F	1	0	0	0	0	0	0	0
1338	51-60	Critical	Cured	0	M	0	0	1	0	0	1	0	0
1388	51-60	Severe	Cured	0	F	0	0	0	0	0	0	0	0
1395	51-60	Critical	Cured	0	M	0	0	0	0	0	0	0	0
1439	51-60	Mild/Moderate	Better	NA	M	0	0	0	0	0	0	0	0
1455	51-60	Mild/Moderate	Cured	NA	F	0	0	0	0	0	0	0	0
1512	51-60	Mild/Moderate	Cured	NA	F	0	0	0	0	0	0	0	0
1514	51-60	Mild/Moderate	Cured	NA	F	0	0	0	0	0	0	0	0
1550	51-60	Mild/Moderate	Cured	NA	M	0	0	0	0	0	0	0	0
1587	51-60	Critical	Cured	0	F	0	0	0	1	0	0	0	0
1621	51-60	Mild/Moderate	Cured	NA	F	0	0	0	0	0	0	0	0
1631	51-60	Mild/Moderate	Cured	NA	F	1	0	0	0	0	0	0	0
1674	51-60	Critical	Cured	0	F	0	0	0	0	0	0	0	0
1692	51-60	Critical	Cured	0	F	1	1	0	0	0	0	0	0
1705	51-60	Mild/Moderate	Cured	NA	F	1	1	1	0	0	0	0	0
1715	51-60	Critical	Cured	0	F	1	0	0	0	0	0	0	0
1738	51-60	Critical	Cured	0	M	1	1	0	0	0	0	0	0
1852	51-60	Mild/Moderate	Cured	NA	M	0	0	0	0	0	0	0	0
1948	51-60	Mild/Moderate	Cured	NA	M	1	0	0	0	0	0	0	0
1951	51-60	Critical	Cured	0	M	0	0	0	0	0	0	0	0
1954	51-60	Critical	Better	0	F	0	0	0	0	0	0	0	0
1989	51-60	Mild/Moderate	Cured	NA	M	0	1	0	0	0	0	0	0
2013	51-60	Mild/Moderate	Cured	NA	F	0	0	0	0	0	0	0	0
2061	51-60	Mild/Moderate	Cured	NA	M	0	0	0	0	0	0	0	0
2093	51-60	Critical	Cured	0	M	0	0	0	0	0	0	0	0
2094	51-60	Mild/Moderate	Cured	NA	F	0	1	0	0	0	0	0	0
2118	51-60	Mild/Moderate	Cured	NA	M	1	0	0	0	0	0	0	0
2125	51-60	Mild/Moderate	Cured	NA	F	0	0	0	0	0	0	0	0
2136	51-60	Mild/Moderate	Better	NA	M	1	0	1	0	0	0	0	0
2153	51-60	Mild/Moderate	Cured	NA	M	0	0	0	0	0	0	0	0
2180	51-60	Critical	Cured	0	M	0	0	0	0	0	0	0	0
2209	51-60	Mild/Moderate	Cured	NA	F	0	0	0	0	0	0	0	0
2210	51-60	Critical	Cured	0	F	0	0	0	0	0	0	0	0
2230	51-60	Mild/Moderate	Cured	NA	M	0	0	0	0	0	0	0	0
2242	51-60	Critical	Cured	0	F	0	0	0	0	0	0	0	0
2322	51-60	Critical	Cured	0	F	1	0	1	0	0	0	1	0
2379	51-60	Mild/Moderate	Cured	NA	M	1	1	0	0	0	0	0	0
2389	51-60	Mild/Moderate	Cured	NA	F	0	0	0	0	0	0	0	0
2406	51-60	Critical	Cured	0	M	0	0	0	0	0	0	0	0
2408	51-60	Critical	Cured	0	F	1	1	0	0	0	0	0	0
2409	51-60	Critical	Cured	0	M	0	0	0	0	0	0	0	1
2421	51-60	Critical	Cured	0	F	1	0	0	0	0	0	0	0
2439	51-60	Mild/Moderate	Cured	NA	F	1	0	0	0	0	0	0	0
2455	51-60	Mild/Moderate	Cured	NA	M	1	0	1	0	0	0	0	0
2463	51-60	Mild/Moderate	Cured	NA	F	0	0	0	0	0	0	0	0
2467	51-60	Mild/Moderate	Cured	NA	M	1	0	0	0	0	0	0	0
2488	51-60	Critical	Cured	0	M	1	0	1	0	0	0	0	0
2512	51-60	Critical	Cured	0	M	1	0	1	0	0	0	0	0
2556	51-60	Critical	Cured	0	F	0	1	0	0	0	0	0	0
2572	51-60	Severe	Died	0	F	1	1	1	1	1	0	0	0
2584	51-60	Mild/Moderate	Cured	NA	F	0	0	0	0	0	0	0	0
2598	51-60	Critical	Cured	0	F	0	0	0	0	0	0	0	0
2609	51-60	Critical	Cured	0	M	1	0	0	0	0	0	0	0
2623	51-60	Critical	Cured	0	F	0	0	0	0	0	0	0	0
2637	51-60	Critical	Cured	0	M	1	1	0	0	0	0	0	0
2677	51-60	Mild/Moderate	Other	NA	F	0	1	1	0	0	0	0	0
2680	51-60	Mild/Moderate	Cured	NA	F	0	0	0	0	0	0	0	0
2691	51-60	Mild/Moderate	Cured	NA	F	0	0	0	0	0	0	0	0
2701	51-60	Mild/Moderate	Cured	NA	F	1	0	0	0	0	0	0	0
2716	51-60	Critical	Cured	0	M	1	1	0	0	0	0	0	0
2736	51-60	Mild/Moderate	Cured	NA	F	0	0	0	0	0	0	0	0
2741	51-60	Mild/Moderate	Cured	NA	F	0	0	0	0	0	0	0	0
2765	51-60	Critical	Cured	0	F	1	1	1	0	1	0	0	0
2795	51-60	Critical	Cured	0	F	0	0	0	0	0	0	0	0
2803	51-60	Mild/Moderate	Cured	NA	M	0	0	0	0	0	0	0	1
2853	51-60	Mild/Moderate	Cured	NA	F	0	0	0	0	0	0	0	0
2879	51-60	Mild/Moderate	Cured	NA	F	1	0	0	1	0	0	0	0
2896	51-60	Mild/Moderate	Cured	NA	F	0	0	0	0	0	0	0	0
2929	51-60	Critical	Cured	0	F	0	1	0	0	0	0	0	0
2947	51-60	Critical	Cured	0	M	0	0	0	0	0	0	0	0
3008	51-60	Severe	Cured	0	M	0	0	0	0	0	0	0	0
3012	51-60	Mild/Moderate	Cured	NA	M	0	0	0	0	0	0	0	0
3015	51-60	Mild/Moderate	Cured	NA	F	1	0	0	0	0	0	0	0
6	51-60	NA	Cured	NA	M	0	0	0	0	0	0	0	0
28	51-60	Mild/Moderate	Cured	NA	M	0	0	0	0	0	0	0	0
44	51-60	Mild/Moderate	Cured	NA	F	1	0	0	0	0	0	0	0
45	51-60	Mild/Moderate	Cured	NA	M	1	0	0	0	0	0	0	0
66	51-60	Severe	Cured	0	M	0	0	0	0	0	0	0	0
116	51-60	Mild/Moderate	Cured	NA	F	0	0	0	0	0	0	0	0
141	51-60	Mild/Moderate	Cured	NA	F	0	0	0	0	0	0	0	0
184	51-60	Critical	Cured	0	F	0	0	0	0	0	0	0	0
203	51-60	Critical	Cured	0	F	1	1	0	1	0	0	0	0
232	51-60	Critical	Cured	0	F	0	0	0	0	0	0	0	0
310	51-60	Critical	Cured	1	M	0	0	0	0	0	0	0	0
336	51-60	Mild/Moderate	Cured	NA	M	0	0	0	0	0	0	0	0
343	51-60	Critical	Better	0	M	1	0	0	0	0	0	0	0
375	51-60	Critical	Cured	0	M	0	0	0	0	0	0	0	0
531	51-60	Mild/Moderate	Cured	NA	F	0	0	0	0	0	0	0	0
558	51-60	Mild/Moderate	Cured	NA	M	0	0	0	0	0	0	0	0
587	51-60	Mild/Moderate	Cured	NA	M	0	0	0	0	0	0	0	0
615	51-60	Mild/Moderate	Better	NA	M	0	0	0	0	0	0	0	0
620	51-60	Mild/Moderate	Cured	NA	M	0	0	0	0	0	0	0	0
644	51-60	Critical	Cured	0	F	0	0	0	0	0	0	0	0
701	51-60	Critical	Cured	0	F	0	1	0	0	1	0	0	0
787	51-60	Mild/Moderate	Cured	NA	M	0	1	0	0	0	0	0	0
911	51-60	Severe	Died	NA	F	1	0	0	0	0	0	0	0
948	51-60	Critical	Cured	0	M	0	0	0	0	0	0	0	0
986	51-60	Mild/Moderate	Cured	NA	M	0	0	0	0	0	0	0	0
1172	51-60	Mild/Moderate	Cured	NA	F	1	0	0	0	0	0	0	0
1281	51-60	Mild/Moderate	Cured	NA	F	0	1	0	0	0	0	0	0
1381	51-60	Critical	Cured	0	F	0	1	0	0	0	0	0	0
1409	51-60	Critical	Cured	0	M	0	0	0	0	0	0	0	0
1410	51-60	Mild/Moderate	Cured	NA	M	0	0	0	0	0	0	0	0
1479	51-60	Critical	Better	0	F	1	0	1	0	0	0	0	0
1508	51-60	Mild/Moderate	Cured	NA	F	0	0	0	0	0	0	0	0
1529	51-60	Critical	Better	0	M	0	0	0	0	0	0	0	0
1568	51-60	Mild/Moderate	Cured	NA	M	0	0	0	0	0	0	0	0
1614	51-60	Mild/Moderate	Cured	NA	F	0	0	0	0	0	0	0	0
1630	51-60	Mild/Moderate	Cured	NA	F	0	1	1	0	0	0	0	0
1632	51-60	Critical	Cured	0	F	1	0	0	0	0	0	0	0
1682	51-60	Critical	Better	0	F	1	1	0	0	0	0	0	0
1707	51-60	Mild/Moderate	Cured	NA	F	1	0	1	1	0	0	0	0
1725	51-60	Critical	Cured	0	M	1	1	0	0	0	0	0	0
1732	51-60	Critical	Cured	0	M	1	0	0	0	0	0	0	0
1806	51-60	Mild/Moderate	Cured	NA	M	1	1	0	0	0	0	0	0
1815	51-60	Mild/Moderate	Cured	NA	F	0	0	0	0	0	0	0	0
1882	51-60	Mild/Moderate	Better	NA	M	0	0	0	0	0	1	0	0
1950	51-60	Critical	Cured	0	F	0	0	0	0	0	0	0	0
1967	51-60	Critical	Cured	0	F	1	1	0	0	0	0	0	0
1981	51-60	Mild/Moderate	Cured	NA	F	0	0	0	0	0	0	0	0
1991	51-60	Mild/Moderate	Cured	NA	M	1	1	0	0	0	0	0	0
2008	51-60	Mild/Moderate	Cured	NA	F	1	0	0	0	0	0	0	0
2037	51-60	Critical	Cured	0	F	0	0	0	0	0	0	0	0
2084	51-60	Critical	Cured	0	F	0	0	0	0	0	0	0	0
2128	51-60	Mild/Moderate	Cured	NA	F	0	0	0	0	0	0	0	0
2286	51-60	Mild/Moderate	Cured	NA	F	0	0	0	0	0	0	0	0
2330	51-60	Mild/Moderate	Cured	NA	F	0	0	0	0	0	0	0	0
2357	51-60	Mild/Moderate	Cured	NA	F	0	0	0	0	0	1	0	0
2366	51-60	Mild/Moderate	Cured	NA	F	0	0	0	0	0	0	0	0
2419	51-60	Critical		0	M	0	0	0	0	0	0	0	0
2434	51-60	Critical	Cured	0	F	1	0	0	0	0	0	0	0
2458	51-60	Critical	Cured	0	M	0	0	0	0	0	0	0	0
2465	51-60	Mild/Moderate	Cured	NA	M	0	0	0	0	0	0	0	0
2511	51-60	Mild/Moderate	Cured	NA	M	0	0	0	0	0	0	0	0
2529	51-60	Mild/Moderate	Cured	NA	F	0	0	0	0	0	0	0	1
2628	51-60	Critical	Better	0	F	0	0	0	0	0	0	0	0
2675	51-60	Critical	Cured	0	F	0	0	0	0	0	0	0	1
2715	51-60	Mild/Moderate	Cured	NA	M	0	0	0	0	0	0	0	0
2748	51-60	Critical	Cured	0	M	1	0	1	0	0	0	0	0
2754	51-60	Critical	Cured	0	F	0	0	0	0	0	0	0	0
2844	51-60	Critical	Cured	0	F	0	0	0	0	0	0	0	0
2899	51-60	Mild/Moderate	Cured	NA	M	0	0	0	0	0	0	0	0
2903	51-60	Mild/Moderate	Cured	NA	M	0	1	0	0	0	0	0	0
2907	51-60	Critical	Cured	0	F	0	0	0	0	0	0	0	0
2971	51-60	Critical	Cured	0	F	1	0	1	0	0	0	0	0
3034	51-60	Mild/Moderate	Cured	NA	F	0	0	1	0	0	0	0	0
90	51-60	Mild/Moderate	Cured	NA	F	0	0	0	0	0	0	0	0
215	51-60	Mild/Moderate	Cured	NA	F	0	1	0	0	0	0	0	0
277	51-60	Critical	Cured	0	F	0	0	0	0	0	0	0	0
314	51-60	Critical	Cured	1	M	0	0	0	0	0	0	0	0
340	51-60	Mild/Moderate	Cured	NA	M	0	0	0	0	0	0	0	0
382	51-60	Critical	Cured	0	F	1	0	0	0	0	1	0	0
415	51-60	Mild/Moderate	Cured	NA	M	0	0	0	0	0	0	0	0
552	51-60	Mild/Moderate	Cured	NA	M	0	0	0	0	0	0	0	0
636	51-60	Mild/Moderate	Cured	NA	F	0	0	0	0	0	0	0	0
640	51-60	Mild/Moderate	Cured	NA	M	0	0	0	0	0	0	0	0
676	51-60	Mild/Moderate	Better	NA	F	0	0	0	0	0	1	0	0
772	51-60	Mild/Moderate	Cured	NA	F	0	0	0	0	0	0	0	0
959	51-60	Mild/Moderate	Cured	NA	M	0	0	1	0	0	0	0	0
1027	51-60	Mild/Moderate	Cured	NA	M	0	0	0	0	0	0	0	0
1060	51-60	Critical	Cured	0	M	0	0	0	0	0	0	0	0
1106	51-60	Mild/Moderate	Cured	NA	M	0	0	0	0	0	1	0	0
1109	51-60	Mild/Moderate	Cured	NA	F	0	0	0	0	0	0	0	0
1156	51-60	Mild/Moderate	Cured	NA	F	0	0	0	0	0	0	0	0
1283	51-60	Critical	Cured	0	F	0	1	0	0	0	0	0	0
1435	51-60	Mild/Moderate	Cured	NA	F	1	0	0	0	0	0	0	0
1493	51-60	Mild/Moderate	Cured	NA	F	1	0	0	0	0	0	0	0
1494	51-60	Mild/Moderate	Cured	NA	F	0	0	0	0	0	0	0	0
1533	51-60	Critical	Cured	0	F	0	0	0	0	0	0	0	0
1616	51-60	Critical	Cured	0	F	0	0	0	0	0	0	0	0
1714	51-60	Critical	Cured	0	F	1	1	1	0	0	0	0	0
1863	51-60	Critical	Cured	0	M	1	0	0	0	0	0	0	0
1940	51-60	Mild/Moderate	Cured	NA	M	1	1	0	0	0	0	0	0
2065	51-60	Mild/Moderate	Cured	NA	F	0	0	0	0	0	0	0	0
2069	51-60	Critical	Cured	0	M	0	0	0	0	0	0	0	0
2154	51-60	Mild/Moderate	Cured	NA	F	0	0	0	0	0	0	0	0
2160	51-60	Mild/Moderate	Cured	NA	F	0	0	0	0	0	0	0	0
2301	51-60	Critical	Cured	0	F	0	0	0	0	0	0	0	0
2363	51-60	Critical	Cured	0	F	0	0	0	0	0	0	0	0
2381	51-60	Critical	Cured	0	M	1	1	0	0	0	0	0	0
2402	51-60	Mild/Moderate	Cured	NA	M	0	0	0	0	0	0	0	0
2466	51-60	Mild/Moderate	Cured	NA	F	0	0	0	0	0	0	0	0
2482	51-60	Critical	Cured	0	F	1	0	0	0	0	0	0	0
2506	51-60	Mild/Moderate	Cured	NA	F	1	0	0	1	0	0	0	0
2520	51-60	Mild/Moderate	Cured	NA	M	0	0	0	0	0	0	0	0
2555	51-60	Critical	Cured	0	F	0	0	0	0	0	0	0	0
2576	51-60	Mild/Moderate	Cured	NA	F	1	0	0	0	0	0	0	0
2588	51-60	Critical	Cured	0	F	0	0	1	1	0	0	0	0
2709	51-60	Critical	Cured	0	M	0	0	0	0	0	0	0	0
2794	51-60	Critical	Cured	0	F	1	0	1	0	1	0	0	0
3016	51-60	Critical		0	F	1	0	0	0	0	0	0	0
84	51-60	Critical	Cured	0	F	0	0	0	0	0	0	0	0
133	51-60	Critical	Cured	0	F	0	0	0	0	0	0	0	0
140	51-60	Mild/Moderate	Cured	NA	F	0	0	0	0	0	0	0	0
170	51-60	Critical	Cured	0	F	1	0	0	0	0	0	1	0
192	51-60	Mild/Moderate	Cured	NA	F	0	0	0	0	0	0	0	0
237	51-60	Mild/Moderate	Cured	NA	F	1	0	0	0	0	0	0	0
255	51-60	Mild/Moderate	Better	NA	F	0	0	0	0	0	0	0	0
412	51-60	Critical	Cured	0	M	0	0	0	0	0	0	0	0
414	51-60	Mild/Moderate	Cured	NA	F	0	0	0	0	0	0	0	0
421	51-60	Mild/Moderate	Better	NA	M	1	0	0	0	0	0	0	0
426	51-60	Severe	Died	1	F	0	0	0	0	0	0	0	0
436	51-60	Mild/Moderate	Better	NA	M	1	0	0	0	0	0	0	0
511	51-60	Mild/Moderate	Cured	NA	F	0	0	0	0	0	0	0	0
518	51-60	Mild/Moderate	Cured	NA	F	0	0	0	0	0	0	0	0
601	51-60	Critical	Cured	0	M	0	1	0	0	0	0	0	0
602	51-60	Severe	Cured	0	F	0	0	0	0	0	0	0	0
621	51-60	Critical	Cured	0	F	0	0	0	0	0	0	0	0
647	51-60	Critical	Cured	0	F	0	0	1	0	0	0	0	0
668	51-60	Severe	Cured	0	F	1	0	0	0	0	0	0	0
725	51-60	Critical	Cured	0	F	0	0	0	0	0	0	0	0
735	51-60	Severe	Cured	1	M	0	0	0	0	0	1	0	0
752	51-60	Critical	Cured	0	M	0	0	0	0	0	0	0	0
781	51-60	Mild/Moderate	Cured	NA	M	0	1	0	0	0	0	0	0
895	51-60	Mild/Moderate	Cured	NA	F	0	0	0	0	0	0	0	0
988	51-60	Critical	Cured	0	F	1	0	0	0	0	0	0	0
1138	51-60	Mild/Moderate	Cured	NA	F	0	1	0	0	0	0	0	0
1258	51-60	Critical	Cured	0	F	0	0	0	0	0	0	0	0
1288	51-60	Critical	Cured	0	F	0	0	0	0	0	0	0	0
1377	51-60	Critical	Cured	0	F	0	0	0	0	0	0	0	0
1448	51-60	Critical	Cured	0	M	1	0	0	0	0	0	0	0
1471	51-60	Critical	Cured	0	M	0	0	0	0	0	0	0	0
1472	51-60	Critical	Cured	0	F	0	0	0	0	0	0	0	0
1481	51-60	Mild/Moderate	Cured	NA	M	0	0	0	0	0	0	0	0
1530	51-60	Critical	Better	0	F	0	0	0	0	0	0	0	0
1534	51-60	Critical	Cured	0	M	0	0	0	0	0	0	0	0
1583	51-60	Critical	Cured	0	F	0	0	0	0	0	0	0	0
1596	51-60	Mild/Moderate	Cured	NA	M	1	0	0	0	0	0	0	0
1647	51-60	Mild/Moderate	Cured	NA	M	0	0	0	0	0	0	0	1
1780	51-60	Critical	Cured	0	M	0	0	0	0	0	0	0	0
1878	51-60	Critical	Cured	0	M	0	0	0	0	0	0	0	0
1936	51-60	Critical	Cured	0	M	0	0	0	0	0	0	0	0
1956	51-60	Critical	Cured	0	F	0	0	0	0	0	0	0	0
2044	51-60	Critical	Cured	0	F	1	1	0	0	0	0	0	0
2063	51-60	Critical	Cured	0	F	0	0	0	0	0	0	0	0
2106	51-60	Critical	Cured	0	F	0	0	0	0	0	0	0	0
2143	51-60	Mild/Moderate	Cured	NA	M	0	0	0	0	0	0	0	0
2155	51-60	Critical	Cured	0	M	0	0	1	0	0	0	0	1
2190	51-60	Mild/Moderate	Cured	NA	F	1	0	0	0	0	0	0	0
2198	51-60	Critical	Better	0	M	1	1	0	0	0	0	0	0
2200	51-60	Mild/Moderate	Cured	NA	M	1	0	0	0	0	1	0	0
2201	51-60	Mild/Moderate	Cured	NA	M	0	0	0	0	0	0	0	0
2221	51-60	Mild/Moderate	Cured	NA	M	0	0	0	0	0	0	0	0
2229	51-60	Critical	Cured	0	F	1	0	0	0	0	0	0	0
2362	51-60	Mild/Moderate	Cured	NA	F	0	1	0	0	1	0	0	0
2375	51-60	Mild/Moderate	Cured	NA	M	0	0	1	1	0	1	0	0
2378	51-60	Mild/Moderate	Cured	NA	F	0	0	0	0	0	0	0	0
2390	51-60	Mild/Moderate	Cured	NA	F	0	0	0	0	0	0	0	0
2397	51-60	Critical	Cured	0	M	0	0	0	0	0	0	0	0
2403	51-60	Mild/Moderate	Cured	NA	F	1	0	0	0	0	0	0	0
2405	51-60	Mild/Moderate	Cured	NA	F	0	0	0	0	0	0	0	0
2491	51-60	Mild/Moderate	Cured	NA	M	0	0	0	0	0	1	0	0
2531	51-60	Mild/Moderate	Cured	NA	M	0	0	0	0	0	0	0	0
2535	51-60	Critical	Cured	0	M	0	0	0	0	0	0	0	1
2651	51-60	Mild/Moderate	Cured	NA	M	0	0	0	0	0	0	0	0
2671	51-60	Critical	Cured	0	M	0	0	0	0	0	0	0	0
2690	51-60	Mild/Moderate	Cured	NA	F	0	0	0	0	0	0	0	0
2711	51-60	Critical	Cured	0	M	0	0	0	0	0	0	0	0
2768	51-60	Mild/Moderate	Cured	NA	F	0	0	0	0	0	0	0	0
2859	51-60	Mild/Moderate	Cured	NA	M	0	1	0	0	0	0	0	0
2892	51-60	Mild/Moderate	Cured	NA	M	0	1	0	0	0	0	0	0
2976	51-60	Mild/Moderate	Cured	NA	F	1	1	0	0	0	0	0	0
2992	51-60	Critical	Cured	0	M	1	1	0	0	0	0	0	0
3033	51-60	Severe		0	M	0	0	0	0	0	0	0	0
3041	51-60	Critical	Cured	0	F	0	0	0	0	0	0	0	1
3047	51-60	Critical		0	F	0	0	0	0	0	0	0	0
40	61-70	Critical	Cured	0	M	0	0	0	0	0	0	0	0
67	61-70	Critical	Cured	0	F	1	0	0	0	0	0	0	0
75	61-70	Critical	Cured	0	M	0	0	0	0	0	0	0	0
87	61-70	Mild/Moderate	Cured	NA	F	1	1	0	0	0	0	0	0
125	61-70	Critical	Cured	0	M	0	0	0	0	0	0	0	0
151	61-70	Mild/Moderate	Cured	NA	F	0	0	0	0	0	0	0	0
160	61-70	Mild/Moderate	Cured	NA	F	1	0	0	0	0	0	0	0
176	61-70	Mild/Moderate	Cured	NA	F	0	0	0	0	0	0	0	0
212	61-70	Critical	Cured	0	M	1	1	0	0	0	0	0	0
220	61-70	Mild/Moderate	Cured	NA	M	0	0	0	0	0	0	1	1
260	61-70	Mild/Moderate	Cured	NA	M	0	0	0	0	0	0	0	0
297	61-70	Critical	Cured	0	F	1	0	0	0	0	0	0	0
311	61-70	Critical	Cured	1	F	0	0	0	0	0	0	0	0
317	61-70	Critical	Cured	0	M	1	1	0	0	0	0	0	0
350	61-70	Critical	Better	0	F	0	0	0	0	0	0	0	0
407	61-70	Mild/Moderate	Cured	NA	M	0	1	0	0	0	0	0	0
408	61-70	Mild/Moderate	Cured	NA	M	1	0	1	0	0	0	0	0
575	61-70	Mild/Moderate	Cured	NA	F	0	0	0	0	0	0	0	0
619	61-70	Mild/Moderate	Cured	NA	M	0	0	0	0	0	0	0	0
680	61-70	Severe	Cured	1	M	1	0	0	0	0	1	0	0
754	61-70	Critical	Cured	0	F	1	0	0	0	1	1	0	0
758	61-70	Critical	Cured	0	M	0	0	0	0	0	0	0	0
768	61-70	Mild/Moderate	Cured	NA	F	0	0	0	0	0	0	0	0
873	61-70	Mild/Moderate	Cured	NA	M	0	0	0	0	0	0	0	0
910	61-70	Mild/Moderate	Cured	NA	M	0	0	0	0	0	0	0	0
1024	61-70	Critical	Cured	0	F	1	0	0	0	0	0	0	0
1050	61-70	Critical	Cured	0	M	0	0	0	0	0	0	0	0
1057	61-70	Mild/Moderate	Cured	NA	M	0	0	0	0	0	0	0	0
1112	61-70	Mild/Moderate	Cured	NA	M	0	0	0	0	0	0	0	0
1133	61-70	Critical	Cured	0	M	1	1	1	0	0	0	0	0
1166	61-70	Mild/Moderate	Cured	NA	F	0	0	0	0	0	0	0	0
1191	61-70	Mild/Moderate	Cured	NA	M	0	0	1	0	0	0	0	0
1234	61-70	Critical	Cured	0	F	0	0	0	0	0	0	0	0
1263	61-70	Mild/Moderate	Cured	NA	M	1	0	0	0	0	0	0	0
1289	61-70	Critical	Cured	0	M	0	1	0	0	0	0	0	0
1330	61-70	Mild/Moderate	Cured	NA	F	0	0	0	0	0	0	0	0
1417	61-70	Critical	Cured	0	M	1	1	0	0	0	0	0	0
1484	61-70	Critical	Cured	0	M	1	0	0	0	0	0	0	0
1497	61-70	Mild/Moderate	Cured	NA	F	0	0	0	0	0	0	0	0
1525	61-70	Critical	Cured	0	F	0	0	0	0	0	0	0	0
1671	61-70	Critical	Better	0	M	0	0	0	0	0	0	0	0
1696	61-70	Critical		0	M	1	1	0	0	0	0	0	0
1782	61-70	Mild/Moderate	Better	NA	M	0	0	0	0	0	0	0	0
1825	61-70	Critical	Cured	0	M	1	1	0	0	0	0	0	0
1856	61-70	Critical	Cured	0	F	0	0	0	0	0	0	0	0
1859	61-70	Critical	Cured	0	M	0	1	0	0	0	0	0	0
1871	61-70	Critical	Cured	0	F	0	0	0	0	0	0	0	0
1925	61-70	Mild/Moderate	Cured	NA	F	0	0	0	0	0	0	0	0
1934	61-70	Mild/Moderate	Better	NA	F	0	0	0	0	0	0	0	0
1963	61-70	Mild/Moderate	Cured	NA	M	0	0	0	0	0	0	0	0
2019	61-70	Critical	Cured	0	M	0	0	0	0	0	0	0	0
2079	61-70	Critical	Cured	0	F	1	0	0	0	0	0	0	0
2115	61-70	Mild/Moderate	Cured	NA	M	0	0	0	0	0	0	0	0
2134	61-70	Critical	Better	0	M	0	0	0	0	0	0	0	0
2135	61-70	Critical	Better	0	M	0	0	0	0	0	0	0	0
2146	61-70	Mild/Moderate	Cured	NA	M	1	1	0	0	0	0	0	0
2149	61-70	Mild/Moderate	Cured	NA	F	0	0	1	0	0	0	0	0
2257	61-70	Critical	Cured	0	M	1	0	0	0	0	0	0	0
2306	61-70	Mild/Moderate	Cured	NA	M	0	0	0	0	0	0	0	0
2321	61-70	Mild/Moderate	Cured	NA	F	0	0	1	0	0	0	0	0
2340	61-70	Mild/Moderate	Cured	NA	F	0	0	0	0	0	0	0	0
2376	61-70	Mild/Moderate	Cured	NA	F	0	0	0	0	0	0	0	0
2383	61-70	Mild/Moderate	Cured	NA	M	0	0	0	0	0	0	0	0
2420	61-70	Mild/Moderate	Cured	NA	M	0	1	0	0	0	0	0	0
2442	61-70	Mild/Moderate	Cured	NA	M	1	0	0	0	0	0	0	0
2472	61-70	Mild/Moderate	Cured	NA	M	0	0	0	0	0	0	0	0
2505	61-70	Critical	Cured	0	F	1	0	0	0	0	0	0	0
2591	61-70	Critical	Cured	0	F	0	0	0	0	0	0	0	0
2652	61-70	Mild/Moderate	Cured	NA	F	0	0	0	0	0	0	0	0
2855	61-70	Severe	Died	NA	M	0	1	0	0	0	0	0	0
2926	61-70	Critical	Cured	0	F	1	0	1	1	0	0	0	0
2969	61-70	Critical	Cured	0	F	0	0	0	0	0	0	0	0
3025	61-70	Mild/Moderate	Cured	NA	M	1	0	0	0	0	0	0	0
27	61-70	Mild/Moderate	Cured	NA	F	1	0	0	0	0	0	0	0
41	61-70	Mild/Moderate	Cured	NA	M	0	1	0	0	0	0	0	0
69	61-70	Critical	Cured	0	F	0	0	0	0	0	0	0	0
81	61-70	Critical	Cured	0	M	0	0	0	0	0	0	0	0
105	61-70	Mild/Moderate	Cured	NA	M	1	0	0	0	0	0	0	0
114	61-70	Critical	Cured	0	F	0	0	0	0	0	0	0	0
214	61-70	NA	Better	NA	F	0	0	0	0	0	0	1	0
234	61-70	Mild/Moderate	Cured	NA	M	0	0	0	0	0	0	0	0
240	61-70	Mild/Moderate	Better	NA	M	1	0	0	0	0	0	0	0
262	61-70	NA	Died	0	F	0	0	0	0	0	0	0	0
282	61-70	Critical	Cured	0	M	0	0	0	0	0	0	0	0
295	61-70	Critical	Cured	0	F	0	0	0	0	0	0	0	0
351	61-70	Severe	Died	1	M	0	0	0	0	0	0	0	0
353	61-70	Mild/Moderate	Better	NA	F	1	0	0	0	0	0	0	0
419	61-70	Mild/Moderate	Cured	NA	F	0	0	0	0	0	0	0	0
438	61-70	Critical	Better	0	F	0	0	0	0	0	0	0	0
502	61-70	Critical	Cured	0	F	1	0	0	0	0	0	0	0
515	61-70	Critical	Cured	0	M	0	0	0	0	0	0	0	0
532	61-70	Critical	Cured	0	F	0	0	0	0	0	0	0	0
580	61-70	Mild/Moderate	Cured	NA	F	0	0	0	0	0	0	0	0
582	61-70	Mild/Moderate	Cured	NA	F	0	0	1	0	0	0	0	0
603	61-70	Mild/Moderate	Better	NA	F	1	0	0	0	0	0	0	0
633	61-70	Mild/Moderate	Cured	NA	M	0	0	0	0	0	0	0	0
692	61-70	Critical	Cured	0	M	0	0	0	0	0	0	0	0
697	61-70	Mild/Moderate	Better	NA	M	0	0	0	0	0	0	0	0
702	61-70	Mild/Moderate	Better	NA	M	0	0	1	0	0	0	0	0
705	61-70	Critical	Cured	0	M	1	1	0	0	1	0	0	0
760	61-70	Mild/Moderate	Cured	NA	F	1	0	0	0	0	0	0	0
776	61-70	Mild/Moderate	Cured	NA	M	0	1	1	0	0	0	0	0
884	61-70	Critical	Cured	0	F	0	0	0	0	0	0	0	0
894	61-70	Critical	Cured	0	F	0	0	0	0	1	0	0	0
934	61-70	Mild/Moderate	Cured	NA	M	1	0	0	0	0	0	0	0
944	61-70	NA	Died	1	M性	1	1	1	1	0	0	1	0
954	61-70	Mild/Moderate	Cured	NA	F	1	1	0	0	0	0	0	0
981	61-70	Critical	Cured	0	M	0	0	1	0	0	0	0	0
1009	61-70	Critical	Cured	0	M	0	0	0	0	0	0	0	0
1017	61-70	Mild/Moderate	Cured	NA	M	0	0	0	0	0	0	0	0
1022	61-70	NA	Died	1	F	0	0	1	0	0	0	0	0
1037	61-70	Severe	Died	1	F	1	0	0	1	0	0	0	0
1062	61-70	Mild/Moderate	Cured	NA	F	0	0	1	0	0	0	0	0
1075	61-70	Critical	Cured	0	M	0	0	0	0	0	0	0	0
1080	61-70	Severe	Cured	1	M	1	1	0	0	0	1	0	0
1209	61-70	Mild/Moderate	Cured	NA	M	0	0	0	0	0	0	0	1
1214	61-70	Critical	Cured	0	M	0	0	0	0	0	0	0	0
1238	61-70	Mild/Moderate	Cured	NA	M	1	0	0	0	0	0	0	0
1265	61-70	Mild/Moderate	Cured	NA	F	0	0	0	0	0	0	0	0
1346	61-70	Critical	Cured	0	F	0	0	0	0	0	0	0	0
1349	61-70	Mild/Moderate	Cured	NA	F	0	0	0	0	0	0	0	1
1422	61-70	Critical	Cured	0	M	1	0	0	0	0	0	0	0
1440	61-70	Critical	Cured	0	F	0	0	0	0	0	0	0	0
1482	61-70	Critical	Cured	0	F	0	0	0	0	0	0	0	0
1491	61-70	Mild/Moderate	Cured	NA	M	1	1	0	1	0	0	0	0
1552	61-70	Critical	Cured	0	F	0	1	0	0	0	0	0	0
1560	61-70	Critical	Cured	0	F	0	0	0	0	0	0	0	0
1563	61-70	Critical	Cured	0	F	0	0	0	0	0	1	0	0
1661	61-70	Critical	Better	0	F	0	0	0	0	0	0	0	0
1663	61-70	Critical	Better	0	F	1	0	0	0	0	0	0	0
1688	61-70	Critical	Better	0	M	1	0	0	1	0	0	0	0
1701	61-70	Critical	Cured	0	M	0	0	0	0	0	0	0	1
1740	61-70	Mild/Moderate	Cured	NA	F	0	0	0	0	0	0	0	0
1754	61-70	Critical	Cured	0	M	0	0	0	0	0	0	0	0
1757	61-70	Critical	Cured	0	F	0	0	0	0	1	1	0	0
1778	61-70	Critical	Cured	0	M	1	0	0	0	0	0	0	0
1789	61-70	Mild/Moderate	Cured	NA	M	0	0	0	0	0	0	0	0
1797	61-70	Critical	Cured	0	M	0	0	0	0	0	0	0	0
1801	61-70	Critical	Cured	0	M	0	0	0	0	0	0	0	0
1828	61-70	Mild/Moderate	Cured	NA	F	1	0	1	0	0	0	0	0
1835	61-70	Severe	Better	0	M	0	1	0	0	0	0	0	0
1836	61-70	Critical	Cured	0	F	0	0	0	0	0	0	0	0
1840	61-70	Mild/Moderate	Cured	NA	M	0	0	0	0	0	0	0	0
1846	61-70	Critical	Cured	0	F	0	0	0	0	0	0	0	1
1881	61-70	Critical	Better	0	F	0	0	0	0	0	0	0	0
1946	61-70	Critical	Cured	0	F	0	0	0	0	0	0	0	0
1964	61-70	Mild/Moderate	Cured	NA	M	0	1	0	0	0	1	0	0
1985	61-70	Mild/Moderate	Cured	NA	F	1	1	1	0	0	0	0	0
2059	61-70	Mild/Moderate	Cured	NA	M	0	0	0	0	0	0	0	0
2103	61-70	Critical		0	M	0	0	0	0	0	0	0	0
2151	61-70	Critical	Cured	0	M	0	0	0	0	0	0	0	0
2157	61-70	Mild/Moderate	Cured	NA	F	0	0	0	0	0	0	0	0
2194	61-70	Mild/Moderate	Cured	NA	M	1	0	0	1	0	1	1	0
2241	61-70	Critical	Cured	0	F	1	0	0	0	0	0	0	0
2247	61-70	Mild/Moderate	Cured	NA	M	0	0	0	0	0	0	0	0
2252	61-70	Critical	Cured	0	M	0	1	0	0	0	0	0	0
2337	61-70	Critical	Cured	0	F	0	0	0	0	0	0	0	0
2339	61-70	Critical	Cured	0	M	1	0	0	0	0	0	0	0
2377	61-70	Mild/Moderate	Cured	NA	F	1	1	0	0	0	0	0	0
2423	61-70	Mild/Moderate	Better	NA	M	0	0	0	0	0	0	0	0
2464	61-70	Critical	Cured	0	F	1	1	1	0	0	0	0	0
2494	61-70	Critical	Cured	0	M	0	0	0	0	0	0	0	0
2518	61-70	Critical	Cured	0	F	0	0	0	0	0	0	0	0
2582	61-70	Critical	Cured	0	F	1	0	0	0	0	0	0	0
2585	61-70	Mild/Moderate	Cured	NA	M	0	0	1	0	0	0	0	0
2618	61-70	Critical	Cured	0	M	0	0	0	0	0	0	0	0
2627	61-70	Mild/Moderate	Cured	NA	F	0	1	0	0	0	0	0	0
2655	61-70	Mild/Moderate	Cured	NA	M	0	0	0	0	1	1	0	0
2678	61-70	Critical	Cured	0	M	1	0	0	0	0	0	0	0
2683	61-70	Mild/Moderate	Cured	NA	F	0	0	0	0	0	0	0	0
2745	61-70	Critical	Cured	0	F	1	1	0	0	0	0	0	0
2759	61-70	Mild/Moderate	Cured	NA	M	0	0	0	0	0	1	0	0
2828	61-70	Mild/Moderate	Cured	NA	F	0	0	0	0	0	0	0	0
2884	61-70	Mild/Moderate	Cured	NA	F	0	0	0	0	1	0	0	0
2890	61-70	Critical	Cured	0	F	0	0	0	0	0	0	0	0
2973	61-70	Mild/Moderate	Cured	NA	F	1	1	0	0	0	0	0	0
2994	61-70	Critical	Cured	0	F	0	0	0	0	1	0	0	0
2999	61-70	Critical	Cured	0	F	1	1	0	0	0	0	0	0
3026	61-70	Critical	Cured	0	F	0	0	0	0	0	0	0	0
3030	61-70	Critical	Cured	0	M	1	1	0	0	0	0	0	0
3031	61-70	Mild/Moderate	Cured	NA	M	0	0	0	0	0	0	0	0
3056	61-70	Mild/Moderate	Cured	NA	M	0	1	0	0	0	0	0	0
39	61-70	Severe	Cured	1	F	1	0	0	0	0	0	0	0
58	61-70	Severe	Cured	0	M	0	1	1	0	0	0	0	0
70	61-70	Mild/Moderate	Cured	NA	F	0	0	0	0	0	0	1	0
80	61-70	Critical	Cured	0	M	1	0	0	0	0	0	0	0
154	61-70	Critical	Cured	0	M	1	1	0	0	0	0	0	0
165	61-70	Critical	Better	0	F	0	0	0	0	0	0	0	0
179	61-70	Mild/Moderate	Cured	NA	F	1	0	0	0	0	0	0	0
198	61-70	Mild/Moderate	Cured	NA	M	0	0	0	0	0	0	0	0
252	61-70	Critical	Cured	0	M	0	0	0	0	0	0	0	0
299	61-70	Critical	Cured	0	F	1	1	0	0	0	0	0	0
307	61-70	Critical	Cured	1	F	0	0	1	0	0	0	0	0
312	61-70	Critical	Cured	1	F	1	0	0	0	0	0	0	0
392	61-70	Mild/Moderate	Better	NA	M	0	0	0	0	0	0	0	0
427	61-70	Mild/Moderate	Better	NA	M	0	0	0	0	0	0	0	0
431	61-70	Mild/Moderate	Better	NA	F	0	0	0	0	0	0	0	0
492	61-70	Critical	Cured	0	M	0	0	0	0	0	0	0	0
526	61-70	Mild/Moderate	Cured	NA	M	0	0	1	0	0	0	0	0
535	61-70	Critical	Cured	0	F	0	1	0	0	0	0	0	0
544	61-70	Critical	Cured	0	F	0	0	0	0	0	0	0	0
546	61-70	Mild/Moderate	Cured	NA	F	0	0	0	0	0	0	0	0
547	61-70	Severe	Other	1	F	1	0	0	0	0	0	1	1
548	61-70	Mild/Moderate	Cured	NA	F	0	0	0	0	0	0	0	0
577	61-70	Critical	Cured	0	F	0	0	0	0	0	0	0	0
693	61-70	Critical	Cured	0	M	0	1	0	0	0	0	0	0
759	61-70	Mild/Moderate	Cured	NA	F	0	1	0	0	0	0	0	0
783	61-70	Mild/Moderate	Cured	NA	M	0	1	0	0	0	0	0	0
790	61-70	Critical	Cured	0	M	0	1	0	0	0	0	0	0
813	61-70	Critical	Cured	0	F	0	0	0	0	0	0	0	0
880	61-70	Critical	Cured	0	F	1	0	0	0	0	0	0	0
928	61-70	Critical	Cured	0	F	0	0	0	0	0	0	0	1
939	61-70	Critical	Cured	0	F	0	0	0	0	0	0	0	0
999	61-70	Mild/Moderate	Cured	NA	F	1	0	1	1	0	0	0	0
1015	61-70	Critical	Cured	0	F	1	0	0	0	0	0	0	0
1058	61-70	Mild/Moderate	Cured	NA	F	0	0	0	0	0	0	0	0
1114	61-70	Mild/Moderate	Better	NA	M	1	0	0	0	0	0	0	0
1155	61-70	Critical	Cured	0	M	1	0	0	0	0	0	0	0
1308	61-70	Mild/Moderate	Better	NA	F	0	0	0	0	0	0	0	0
1315	61-70	Critical	Cured	0	M	0	0	0	0	0	1	0	0
1375	61-70	Critical	Other	0	M	1	1	0	0	0	0	0	0
1379	61-70	Mild/Moderate	Cured	NA	F	0	0	0	0	0	0	0	0
1416	61-70	Mild/Moderate	Cured	NA	F	0	0	0	0	0	0	0	0
1418	61-70	Mild/Moderate	Cured	NA	M	1	0	0	0	0	0	0	0
1445	61-70	Mild/Moderate	Better	NA	F	1	0	0	0	0	0	0	0
1454	61-70	Mild/Moderate	Cured	NA	M	0	0	0	0	0	0	0	0
1464	61-70	Mild/Moderate	Cured	NA	M	0	0	0	0	0	0	0	0
1492	61-70	Mild/Moderate	Cured	NA	M	0	0	0	0	0	0	0	0
1496	61-70	Mild/Moderate	Cured	NA	F	0	0	0	0	0	0	0	0
1642	61-70	Mild/Moderate	Cured	NA	F	1	0	0	0	0	1	0	0
1652	61-70	Critical	Cured	0	M	1	0	0	0	1	0	0	0
1676	61-70	Severe	Cured	0	F	0	0	0	0	0	0	0	0
1734	61-70	Mild/Moderate	Cured	NA	M	0	0	0	0	0	0	0	0
1750	61-70	Mild/Moderate	Cured	NA	F	1	0	0	0	0	0	0	0
1752	61-70	Mild/Moderate	Cured	NA	M	0	0	0	0	0	0	0	0
1769	61-70	Mild/Moderate	Cured	NA	M	0	0	0	0	0	0	0	0
1837	61-70	Mild/Moderate	Cured	NA	M	0	0	1	0	0	0	0	0
1842	61-70	Critical	Cured	0	F	1	0	0	0	0	0	0	0
1910	61-70	Critical	Cured	0	F	0	0	0	0	0	0	0	0
1932	61-70	Mild/Moderate	Cured	NA	F	1	0	0	0	0	0	0	0
1944	61-70	Mild/Moderate	Better	NA	F	1	0	0	0	0	0	0	0
1958	61-70	Mild/Moderate	Cured	NA	F	1	1	0	0	0	0	0	0
1973	61-70	Mild/Moderate	Cured	NA	M	0	1	0	0	0	0	0	0
1999	61-70	Mild/Moderate	Cured	NA	F	0	0	0	0	0	0	0	0
2138	61-70	Critical	Cured	0	M	0	0	0	0	0	0	0	0
2211	61-70	Mild/Moderate	Cured	NA	F	0	0	0	0	0	0	0	1
2240	61-70	Critical	Cured	0	F	1	0	0	0	0	0	0	0
2246	61-70	Mild/Moderate	Cured	NA	M	0	0	0	0	0	0	0	0
2262	61-70	Critical	Cured	0	M	0	0	0	0	1	0	0	0
2280	61-70	Critical	Cured	0	F	0	0	0	0	0	0	0	0
2305	61-70	Critical	Cured	0	M	1	1	0	0	0	1	0	0
2324	61-70	Critical	Cured	0	F	0	0	1	0	0	0	0	0
2331	61-70	Mild/Moderate	Cured	NA	F	0	0	0	0	0	0	0	0
2354	61-70	Mild/Moderate	Cured	NA	M	1	0	0	0	1	0	0	0
2360	61-70	Critical	Cured	0	M	0	0	0	0	0	0	0	0
2387	61-70	Critical	Better	0	F	0	0	0	0	0	0	0	0
2398	61-70	Mild/Moderate	Better	NA	M	0	0	0	0	0	0	0	0
2414	61-70	Critical	Cured	0	M	0	1	0	0	0	0	0	0
2517	61-70	Critical	Cured	0	M	0	0	0	0	0	0	0	0
2544	61-70	Mild/Moderate	Cured	NA	F	1	0	0	0	1	0	0	0
2547	61-70	Critical	Cured	0	F	0	0	0	0	0	0	0	0
2553	61-70	Mild/Moderate	Cured	NA	M	0	0	0	0	0	0	0	0
2569	61-70	Critical	Cured	0	F	0	0	0	0	1	0	0	0
2602	61-70	Critical	Cured	0	F	0	0	0	0	1	0	0	0
2619	61-70	Critical	Cured	0	M	0	0	0	0	0	1	0	0
2704	61-70	Critical	Cured	0	M	0	1	0	0	0	0	0	0
2719	61-70	Critical	Cured	0	F	0	1	0	0	0	0	1	0
2726	61-70	Mild/Moderate	Cured	NA	M	1	0	0	0	0	1	0	0
2756	61-70	Mild/Moderate	Cured	NA	F	0	0	0	0	0	0	0	0
2762	61-70	Mild/Moderate	Cured	NA	M	0	0	0	0	0	1	0	0
2849	61-70	Critical	Cured	0	M	0	1	0	0	1	0	0	1
2894	61-70	Mild/Moderate	Cured	NA	M	1	1	1	0	0	0	0	0
3040	61-70	Critical	Cured	0	F	0	0	0	0	0	0	0	0
64	61-70	Mild/Moderate	Cured	NA	F	1	1	0	0	0	0	0	0
77	61-70	Critical	Cured	0	M	1	0	0	0	0	0	0	0
83	61-70	Critical	Cured	0	F	1	0	0	0	0	0	0	0
102	61-70	Mild/Moderate	Cured	NA	F	0	0	0	0	0	0	0	0
155	61-70	Mild/Moderate	Cured	NA	F	1	0	1	0	0	0	0	0
177	61-70	Critical	Better	0	F	1	0	0	0	0	0	0	0
204	61-70	Mild/Moderate	Cured	NA	M	1	1	0	0	0	0	0	0
211	61-70	Mild/Moderate	Cured	NA	F	0	0	0	0	0	0	0	0
245	61-70	Critical	Cured	0	M	0	0	0	0	0	0	0	0
253	61-70	Mild/Moderate	Cured	NA	F	0	0	0	0	0	0	0	0
263	61-70	Mild/Moderate	Cured	NA	M	0	0	0	0	0	0	0	0
267	61-70	Critical	Cured	0	M	0	0	0	0	0	0	0	0
278	61-70	Critical	Cured	0	M	0	0	0	0	0	0	0	0
303	61-70	Critical	Better	1	M	0	0	0	0	0	0	0	0
318	61-70	NA	Cured	1	F	0	0	0	0	0	0	0	0
367	61-70	Mild/Moderate	Cured	NA	F	1	0	0	0	0	0	0	0
498	61-70	Critical	Cured	0	M	0	0	0	0	0	1	0	0
541	61-70	Mild/Moderate	Cured	NA	M	0	0	0	0	0	0	0	0
559	61-70	Critical	Cured	0	M	0	0	0	0	0	0	0	0
588	61-70	Critical	Cured	0	M	1	0	0	0	0	0	0	0
591	61-70	Mild/Moderate	Cured	NA	M	0	0	1	0	0	0	0	0
614	61-70	Critical	Cured	0	M	0	0	0	0	0	0	0	0
628	61-70	Mild/Moderate	Cured	NA	M	0	0	0	0	0	0	0	0
642	61-70	Mild/Moderate	Cured	NA	F	1	0	0	0	0	0	0	0
653	61-70	Critical	Cured	0	M	0	1	0	0	0	0	0	0
704	61-70	Mild/Moderate	Cured	NA	M	0	0	0	0	0	0	0	0
729	61-70	Critical	Cured	0	M	0	0	1	0	0	0	0	0
740	61-70	Mild/Moderate	Cured	NA	F	0	1	1	0	0	0	0	0
762	61-70	Mild/Moderate	Cured	NA	F	0	0	0	0	0	0	0	0
763	61-70	Critical	Cured	0	F	0	0	0	0	0	0	0	0
766	61-70	Mild/Moderate	Cured	NA	M	0	0	0	0	0	0	0	0
773	61-70	Mild/Moderate	Cured	NA	F	1	0	0	0	0	0	0	0
782	61-70	Mild/Moderate	Cured	NA	M	1	0	1	0	0	0	0	0
805	61-70	Mild/Moderate	Cured	NA	F	1	0	0	0	0	0	0	1
816	61-70	Mild/Moderate	Better	NA	F	0	0	0	0	0	0	0	0
849	61-70	Critical	Cured	0	M	0	0	0	0	0	0	0	0
896	61-70	Mild/Moderate	Cured	NA	F	1	0	1	0	0	0	0	0
903	61-70	Mild/Moderate	Cured	NA	M	1	1	0	0	0	0	0	0
907	61-70	Severe	Cured	0	F	0	0	1	0	0	0	0	0
914	61-70	Critical	Cured	0	F	1	0	0	0	0	0	0	0
951	61-70	Mild/Moderate	Cured	NA	M	1	0	0	0	0	0	0	0
972	61-70	Mild/Moderate	Cured	NA	M	1	0	0	0	0	0	0	0
1030	61-70	Critical	Cured	0	F	0	0	0	0	0	0	0	0
1099	61-70	Critical	Cured	0	M	1	0	1	0	0	0	0	0
1177	61-70	Mild/Moderate	Cured	NA	F	1	0	0	0	0	0	0	0
1182	61-70	Severe	Cured	1	F	1	0	0	0	0	0	0	0
1199	61-70	Critical	Cured	0	F	1	0	0	0	0	0	0	0
1226	61-70	Mild/Moderate	Cured	NA	M	1	0	1	0	0	0	0	0
1229	61-70	Critical	Cured	0	F	0	0	0	0	0	0	0	0
1239	61-70	Critical	Cured	0	F	1	0	0	0	0	0	0	0
1299	61-70	Mild/Moderate	Cured	NA	M	1	1	1	0	0	0	0	0
1318	61-70	Severe	Cured	0	F	0	0	0	0	0	0	0	0
1350	61-70	Mild/Moderate	Cured	NA	F	0	0	0	0	0	0	0	0
1365	61-70	Mild/Moderate	Better	NA	M	1	0	0	0	0	0	0	1
1371	61-70	Mild/Moderate	Cured	NA	F	0	0	0	0	0	0	0	0
1516	61-70	Mild/Moderate	Cured	NA	M	0	0	0	0	0	0	0	0
1639	61-70	Mild/Moderate	Cured	NA	M	1	1	0	0	0	0	0	0
1679	61-70	Critical	Cured	0	F	1	1	0	0	0	0	0	0
1700	61-70	Mild/Moderate	Cured	NA	M	0	0	0	0	0	0	0	0
1702	61-70	Critical	Cured	0	M	1	0	0	0	0	0	0	0
1704	61-70	Critical	Cured	0	F	1	0	0	0	0	0	0	0
1736	61-70	Mild/Moderate	Cured	NA	M	0	0	0	0	0	1	0	0
1761	61-70	Mild/Moderate	Cured	NA	F	0	0	0	0	0	0	0	0
1765	61-70	Critical	Cured	0	M	1	1	1	0	0	0	0	0
1767	61-70	Mild/Moderate	Cured	NA	M	0	0	0	0	0	0	0	0
1783	61-70	Mild/Moderate	Cured	NA	F	0	0	0	0	0	0	0	0
1817	61-70	Mild/Moderate	Cured	NA	F	0	0	0	0	0	0	0	0
1821	61-70	Critical	Cured	0	F	0	1	0	0	0	0	0	0
1865	61-70	Critical	Cured	0	M	0	0	0	0	0	0	0	0
1952	61-70	Critical	Cured	0	F	0	0	0	0	0	0	0	0
1983	61-70	Severe	Better	1	M	1	0	0	1	0	0	0	0
2001	61-70	Mild/Moderate	Cured	NA	M	0	0	0	0	0	0	0	0
2005	61-70	Critical	Cured	0	M	0	0	0	0	0	0	0	1
2032	61-70	Mild/Moderate	Cured	NA	F	0	0	0	0	0	0	0	0
2054	61-70	Critical	Cured	0	F	0	0	0	0	0	0	0	0
2070	61-70	Critical		0	M	0	0	0	0	0	0	0	0
2101	61-70	Critical	Cured	0	M	0	0	0	0	0	0	0	0
2102	61-70	Critical	Cured	0	M	0	0	0	0	0	0	0	0
2104	61-70	Critical	Cured	0	M	1	1	1	1	0	0	0	0
2132	61-70	Mild/Moderate	Cured	NA	F	0	0	0	0	0	0	0	0
2150	61-70	Critical	Cured	0	F	0	0	0	0	0	0	0	0
2176	61-70	Critical	Cured	0	F	1	0	0	0	0	0	0	0
2178	61-70	Mild/Moderate	Better	NA	F	1	0	0	0	0	0	0	0
2223	61-70	Critical	Cured	0	M	0	0	0	0	0	0	0	0
2239	61-70	Critical	Cured	0	F	1	0	1	0	0	0	0	0
2373	61-70	Mild/Moderate	Cured	NA	M	1	1	0	0	0	0	0	0
2396	61-70	Mild/Moderate	Cured	NA	F	1	0	0	0	0	0	0	0
2400	61-70	Critical		0	M	0	0	0	0	0	0	0	0
2401	61-70	Mild/Moderate	Cured	NA	M	1	1	0	0	0	0	0	0
2425	61-70	Mild/Moderate	Better	NA	M	1	0	0	0	0	0	0	0
2429	61-70	Mild/Moderate	Cured	NA	F	0	0	0	0	0	0	0	0
2447	61-70	Mild/Moderate	Cured	NA	F	1	1	0	0	0	0	0	0
2457	61-70	Critical	Cured	0	F	0	0	0	0	0	0	0	0
2483	61-70	Critical	Cured	0	M	0	1	0	0	0	1	0	0
2532	61-70	Critical	Cured	0	F	1	0	0	0	0	0	0	0
2534	61-70	Critical	Cured	0	M	0	1	0	0	0	0	0	0
2551	61-70	Mild/Moderate	Cured	NA	M	1	0	0	0	0	0	0	0
2557	61-70	Mild/Moderate	Cured	NA	M	0	0	0	0	0	0	0	0
2558	61-70	Critical	Cured	0	M	0	0	0	0	0	0	0	0
2566	61-70	Severe	Died	0	M	1	1	1	0	0	1	1	0
2579	61-70	Mild/Moderate	Cured	NA	M	0	0	0	0	0	0	0	0
2617	61-70	Critical	Cured	0	M	0	0	0	0	0	0	0	0
2669	61-70	Critical	Cured	0	F	1	1	1	0	0	1	0	0
2695	61-70	Critical	Cured	0	F	0	0	0	0	0	0	0	0
2702	61-70	Mild/Moderate	Cured	NA	F	1	1	0	0	1	0	0	0
2777	61-70	Critical	Cured	0	M	0	0	0	0	0	0	0	0
2905	61-70	Critical	Cured	0	F	0	0	0	0	0	0	0	0
2991	61-70	Critical	Better	0	M	1	0	1	0	0	0	0	0
3038	61-70	Severe	Cured	NA	M	0	0	0	0	1	0	0	1
3044	61-70	Critical	Cured	0	F	0	1	0	1	0	0	0	0
71	61-70	NA	Cured	NA	M	0	0	0	0	0	0	0	0
100	61-70	Critical	Cured	0	F	0	1	1	1	0	0	0	0
119	61-70	Mild/Moderate	Cured	NA	F	0	1	0	0	0	0	0	0
148	61-70	Critical	Better	0	M	0	0	0	0	0	0	0	0
152	61-70	Severe	Cured	1	F	0	0	0	0	0	0	0	0
164	61-70	Mild/Moderate	Better	NA	M	1	0	0	0	0	0	0	0
182	61-70	Mild/Moderate	Cured	NA	F	0	0	0	0	0	0	0	0
189	61-70	Severe	Died	1	F	1	0	0	0	0	0	0	0
199	61-70	Critical	Cured	0	F	0	0	0	0	0	0	1	0
222	61-70	Critical	Cured	0	M	0	0	0	0	0	0	0	0
246	61-70	Critical	Cured	0	F	1	0	0	0	0	0	0	0
272	61-70	Critical	Cured	0	M	0	0	0	0	0	0	0	0
324	61-70	Critical	Cured	0	F	1	0	0	0	0	0	0	0
347	61-70	Mild/Moderate	Cured	NA	M	0	0	0	0	0	0	0	0
391	61-70	Mild/Moderate	Better	NA	M	1	1	0	0	0	0	0	0
399	61-70	Critical	Cured	0	F	0	0	0	0	0	0	0	0
403	61-70	Severe	Cured	0	M	0	1	0	0	0	0	0	0
413	61-70	Critical	Cured	0	F	0	0	0	0	0	0	0	0
418	61-70	Mild/Moderate	Cured	NA	F	0	0	0	0	0	0	0	0
424	61-70	Mild/Moderate	Cured	NA	F	1	0	1	0	0	0	0	0
430	61-70	Mild/Moderate	Cured	NA	F	0	0	0	0	0	0	0	0
455	61-70	Mild/Moderate	Cured	NA	F	1	0	0	0	0	0	0	0
456	61-70	Mild/Moderate	Cured	NA	F	0	0	0	0	0	0	0	0
457	61-70	Mild/Moderate	Cured	NA	F	1	0	0	0	0	0	0	0
459	61-70	Mild/Moderate	Cured	NA	F	1	0	0	0	0	0	0	0
471	61-70	Critical	Cured	0	M	0	0	0	0	0	0	0	0
472	61-70	Critical	Cured	0	M	0	0	1	0	0	1	0	0
476	61-70	Mild/Moderate	Cured	NA	M	1	0	0	0	0	0	0	0
480	61-70	Critical	Cured	0	F	0	0	0	0	0	0	0	0
499	61-70	Mild/Moderate	Better	NA	F	1	0	1	0	0	0	0	0
500	61-70	Critical	Cured	0	F	0	0	0	0	0	0	0	0
504	61-70	Mild/Moderate	Cured	NA	M	1	0	0	0	0	0	0	0
522	61-70	Mild/Moderate	Cured	NA	F	0	0	0	0	0	0	0	0
528	61-70	Critical	Cured	0	M	0	0	0	0	0	0	0	0
542	61-70	Mild/Moderate	Cured	NA	F	0	0	0	0	0	0	0	0
556	61-70	Critical	Cured	0	M	0	0	0	0	0	0	0	0
600	61-70	Mild/Moderate	Cured	NA	M	1	0	0	0	0	0	0	0
611	61-70	Mild/Moderate	Cured	NA	F	0	0	0	0	0	0	0	0
679	61-70	Mild/Moderate	Cured	NA	F	0	0	1	0	0	0	0	0
687	61-70	Critical	Cured	1	M	1	0	0	0	0	0	0	0
694	61-70	Critical	Cured	0	M	0	0	0	0	0	0	0	0
720	61-70	Critical	Cured	0	F	1	0	1	0	0	0	0	0
743	61-70	Critical	Cured	0	F	0	0	0	0	0	0	0	0
755	61-70	Mild/Moderate	Cured	NA	M	0	0	0	0	0	0	0	0
788	61-70	Critical	Cured	0	M	0	0	0	0	0	0	0	1
802	61-70	Mild/Moderate	Cured	NA	M	1	1	1	1	0	0	0	0
827	61-70	Mild/Moderate	Cured	NA	F	0	0	0	0	0	0	0	0
869	61-70	Mild/Moderate	Cured	NA	M	0	1	0	0	0	0	0	0
881	61-70	Mild/Moderate	Cured	NA	M	0	0	0	0	0	0	0	0
885	61-70	Critical	Cured	0	M	1	0	1	0	0	0	0	0
920	61-70	Critical	Cured	0	F	0	0	0	0	0	0	0	0
921	61-70	Mild/Moderate	Cured	NA	F	0	0	0	0	0	0	0	0
922	61-70	Mild/Moderate	Cured	NA	M	0	0	0	0	0	0	0	0
929	61-70	Critical	Cured	0	F	0	0	0	0	0	0	0	0
962	61-70	Mild/Moderate	Cured	NA	F	0	0	0	0	0	0	0	0
1001	61-70	Mild/Moderate	Cured	NA	F	1	0	1	0	0	0	0	0
1041	61-70	Critical	Cured	0	F	1	0	0	0	0	0	0	0
1101	61-70	Critical	Cured	0	F	0	0	0	0	0	0	0	0
1201	61-70	Mild/Moderate	Cured	NA	F	0	0	0	0	0	0	0	0
1231	61-70	Critical	Cured	0	M	0	0	0	0	0	0	0	0
1240	61-70	Severe	Cured	0	M	1	0	0	0	0	0	0	0
1259	61-70	Critical	Better	0	M	1	0	0	0	0	0	0	0
1324	61-70	Critical	Cured	0	M	1	0	0	0	0	0	0	0
1326	61-70	Critical	Cured	0	F	1	1	0	0	0	0	0	0
1334	61-70	Mild/Moderate	Cured	NA	F	0	0	0	0	0	0	0	0
[truncated: 1,058 more rows]

## Sheet: Supplementary Data 2
PatientID	laboratory Indicator	Days from symptom onset to testing	Value	Sex
1	neutrophilic granulocyte percent	27	55.1	M
1	C-reactive protein	17	1.24	M
1	neutrophilic granulocyte percent	22	58.7	M
1	lymphocyte percent	12	25	M
1	lymphocyte percent	27	32	M
1	C-reactive protein	12	2.18	M
1	C-reactive protein	27	1.99	M
1	direct bilirubin	22	3.6	M
1	total bile acid	22	0	M
1	total bilirubin	27	5.4	M
1	neutrophilic granulocyte percent	17	68.2	M
1	alkaline phosphatase	22	94.5	M
1	neutrophilic granulocyte percent	12	66.7	M
1	lymphocyte percent	17	24.2	M
1	direct bilirubin	27	1.9	M
1	creatinine	27	64.9	M
1	glutamic oxalacetic transaminase	22	17.9	M
1	alkaline phosphatase	27	96.7	M
1	glutamic oxalacetic transaminase	27	19.9	M
1	lymphocyte percent	22	30.7	M
1	glutamic-pyruvic transaminase	22	31.7	M
1	total bilirubin	22	10.3	M
1	glutamic-pyruvic transaminase	27	37	M
1	creatinine	22	69	M
1	total bile acid	27	4.3	M
1	C-reactive protein	22	9.29	M
2	direct bilirubin	33	2.7	F
2	alkaline phosphatase	24	49.2	F
2	indirect bilirubin	24	4.12	F
2	alkaline phosphatase	33	61.7	F
2	total bile acid	33	0	F
2	total bile acid	24	3.6	F
2	glutamic oxalacetic transaminase	24	21	F
2	C-reactive protein	33	11.92	F
2	direct bilirubin	24	2.1	F
2	creatinine	24	34.1	F
2	neutrophilic granulocyte percent	24	64.4	F
2	C-reactive protein	20	23.03	F
2	C-reactive protein	24	7.19	F
2	total bilirubin	33	8.8	F
2	glutamic-pyruvic transaminase	24	43.3	F
2	glutamic-pyruvic transaminase	33	25.6	F
2	total bilirubin	24	6.2	F
2	creatinine	33	36.9	F
2	glutamic oxalacetic transaminase	26	17.9	F
2	indirect bilirubin	33	6.09	F
2	lymphocyte percent	20	24.9	F
2	lymphocyte percent	33	26.5	F
2	lymphocyte percent	24	25.7	F
2	neutrophilic granulocyte percent	33	63	F
2	glutamic oxalacetic transaminase	33	16.9	F
2	neutrophilic granulocyte percent	20	66.9	F
3	glutamic oxalacetic transaminase	15	24.9	M
3	total bile acid	15	3.1	M
3	total bilirubin	21	10.4	M
3	total bilirubin	25	9.7	M
3	lymphocyte percent	21	30	M
3	indirect bilirubin	15	5.3	M
3	direct bilirubin	25	3	M
3	total bile acid	21	3.3	M
3	lymphocyte percent	25	31.1	M
3	C-reactive protein	21	0.78	M
3	total bilirubin	15	7.7	M
3	C-reactive protein	25	1.55	M
3	alkaline phosphatase	21	53.1	M
3	neutrophilic granulocyte percent	25	56.9	M
3	glutamic oxalacetic transaminase	21	20.4	M
3	glutamic-pyruvic transaminase	15	36.1	M
3	C-reactive protein	15	1.99	M
3	creatinine	21	80.4	M
3	direct bilirubin	21	3.1	M
3	alkaline phosphatase	15	56.8	M
3	creatinine	15	81.9	M
3	alkaline phosphatase	25	52.3	M
3	B-type natriuretic peptide	21	0.01	M
3	neutrophilic granulocyte percent	8	80.7	M
3	creatinine	25	74.8	M
3	neutrophilic granulocyte percent	15	58.4	M
3	glutamic-pyruvic transaminase	25	24.8	M
3	total bile acid	25	3	M
3	neutrophilic granulocyte percent	21	60.7	M
3	direct bilirubin	15	2.4	M
3	lymphocyte percent	8	12.4	M
3	lymphocyte percent	15	32.3	M
3	C-reactive protein	8	69.89	M
3	glutamic-pyruvic transaminase	21	31	M
3	glutamic oxalacetic transaminase	25	17.5	M
4	neutrophilic granulocyte percent	11	51.3	M
4	neutrophilic granulocyte percent	17	56.9	M
4	lymphocyte percent	17	33.3	M
4	lymphocyte percent	11	40.1	M
4	C-reactive protein	17	0.45	M
4	C-reactive protein	11	0.64	M
5	lymphocyte percent	21	18.5	M
5	creatinine	21	0	M
5	C-reactive protein	21	14.64	M
5	total bile acid	21	3.2	M
5	neutrophilic granulocyte percent	21	72.4	M
5	alkaline phosphatase	21	77.7	M
5	lymphocyte percent	11	27.3	M
5	direct bilirubin	21	3.8	M
5	glutamic-pyruvic transaminase	21	55.8	M
5	total bilirubin	21	12	M
5	C-reactive protein	11	0.97	M
5	neutrophilic granulocyte percent	17	68.3	M
5	indirect bilirubin	21	8.25	M
5	lymphocyte percent	17	24.1	M
5	C-reactive protein	17	1.06	M
5	neutrophilic granulocyte percent	11	65.7	M
5	glutamic oxalacetic transaminase	21	18.2	M
6	indirect bilirubin	27	5.92	M
6	neutrophilic granulocyte percent	17	71.1	M
6	C-reactive protein	27	0.82	M
6	lymphocyte percent	27	24.6	M
6	lymphocyte percent	17	17.8	M
6	total bilirubin	27	8.9	M
6	direct bilirubin	27	3	M
6	C-reactive protein	17	9	M
6	creatinine	27	79.2	M
6	glutamic oxalacetic transaminase	27	21.4	M
6	total bile acid	27	0	M
6	alkaline phosphatase	27	59.5	M
6	neutrophilic granulocyte percent	27	66.2	M
6	glutamic-pyruvic transaminase	27	30.7	M
7	glutamic-pyruvic transaminase	30	14.2	F
7	neutrophilic granulocyte percent	15	82.9	F
7	glutamic-pyruvic transaminase	26	17.4	F
7	C-reactive protein	30	0.2	F
7	direct bilirubin	30	3	F
7	neutrophilic granulocyte percent	30	46.9	F
7	glutamic oxalacetic transaminase	30	16.2	F
7	total bilirubin	30	9.6	F
7	lymphocyte percent	26	41.4	F
7	total bilirubin	26	8.4	F
7	glutamic oxalacetic transaminase	26	18.7	F
7	alkaline phosphatase	30	97.9	F
7	alkaline phosphatase	26	95.2	F
7	neutrophilic granulocyte percent	26	46.8	F
7	creatinine	30	50.9	F
7	creatinine	26	52.8	F
7	lymphocyte percent	15	10.5	F
7	total bile acid	30	4	F
7	direct bilirubin	26	2.6	F
7	total bile acid	26	4.1	F
7	lymphocyte percent	30	43.6	F
7	C-reactive protein	26	0.95	F
7	indirect bilirubin	26	5.85	F
7	C-reactive protein	15	3.71	F
8	creatinine	26	67.9	M
8	glutamic oxalacetic transaminase	26	27	M
8	neutrophilic granulocyte percent	15	69.3	M
8	C-reactive protein	15	1.5	M
8	alkaline phosphatase	26	56.8	M
8	total bile acid	26	2.4	M
8	C-reactive protein	26	0.6	M
8	total bilirubin	26	13.5	M
8	direct bilirubin	26	3.9	M
8	neutrophilic granulocyte percent	26	69.8	M
8	glutamic-pyruvic transaminase	26	61.7	M
8	lymphocyte percent	26	20.7	M
8	indirect bilirubin	26	9.62	M
8	lymphocyte percent	15	22.4	M
9	total bilirubin	19	9.9	M
9	total bile acid	19	7.4	M
9	direct bilirubin	19	2.9	M
9	indirect bilirubin	19	6.94	M
9	alkaline phosphatase	23	61.9	M
9	glutamic oxalacetic transaminase	23	21	M
9	neutrophilic granulocyte percent	23	62.5	M
9	creatinine	19	83.8	M
9	lymphocyte percent	23	25.3	M
9	glutamic-pyruvic transaminase	23	51.9	M
9	C-reactive protein	23	3.06	M
9	alkaline phosphatase	19	62.9	M
9	glutamic-pyruvic transaminase	19	51.1	M
9	indirect bilirubin	23	10.48	M
9	glutamic oxalacetic transaminase	19	22.3	M
9	total bilirubin	23	13.9	M
9	creatinine	23	82.5	M
9	direct bilirubin	23	3.4	M
9	total bile acid	23	2.8	M
10	lymphocyte percent	25	16.3	M
10	creatinine	25	86.9	M
10	glutamic-pyruvic transaminase	25	55.2	M
10	glutamic oxalacetic transaminase	25	23	M
10	total bilirubin	25	9.5	M
10	C-reactive protein	25	1.61	M
10	direct bilirubin	25	3.1	M
10	indirect bilirubin	18	NA	M
10	creatinine	18	74.7	M
10	total bile acid	18	4.1	M
10	total bile acid	25	4	M
10	alkaline phosphatase	18	124	M
10	lymphocyte percent	15	26.6	M
10	glutamic oxalacetic transaminase	18	78	M
10	direct bilirubin	18	8.2	M
10	neutrophilic granulocyte percent	25	74.8	M
10	alkaline phosphatase	25	70.1	M
10	total bilirubin	18	21.5	M
10	indirect bilirubin	25	6.4	M
10	glutamic-pyruvic transaminase	18	65	M
10	neutrophilic granulocyte percent	15	60.3	M
10	C-reactive protein	15	1.1	M
11	neutrophilic granulocyte percent	14	75.6	M
11	lymphocyte percent	14	17.1	M
11	C-reactive protein	14	1.75	M
12	C-reactive protein	29	0.95	M
12	creatinine	29	78.9	M
12	total bilirubin	29	10.3	M
12	B-type natriuretic peptide	29	0.01	M
12	neutrophilic granulocyte percent	29	62.7	M
12	direct bilirubin	29	3.7	M
12	alkaline phosphatase	29	111.2	M
12	total bile acid	29	0	M
12	glutamic-pyruvic transaminase	29	21.4	M
12	lymphocyte percent	29	28.6	M
12	glutamic oxalacetic transaminase	29	12.5	M
13	alkaline phosphatase	33	58.1	F
13	total bilirubin	33	7.5	F
13	neutrophilic granulocyte percent	33	56.4	F
13	glutamic oxalacetic transaminase	33	23.5	F
13	lymphocyte percent	33	28.2	F
13	creatinine	33	60.9	F
13	B-type natriuretic peptide	28	0.01	F
13	total bilirubin	28	7.7	F
13	neutrophilic granulocyte percent	28	55.6	F
13	glutamic oxalacetic transaminase	28	22.7	F
13	creatinine	28	64.3	F
13	total bile acid	33	3.2	F
13	direct bilirubin	33	2.1	F
13	lymphocyte percent	28	29.2	F
13	direct bilirubin	28	2.3	F
13	total bile acid	28	3	F
13	C-reactive protein	33	6.05	F
13	glutamic-pyruvic transaminase	33	31.1	F
13	alkaline phosphatase	28	58.2	F
13	glutamic-pyruvic transaminase	28	32.8	F
13	C-reactive protein	28	5.84	F
14	neutrophilic granulocyte percent	17	45.5	M
14	lymphocyte percent	17	42.8	M
14	C-reactive protein	17	0.19	M
15	direct bilirubin	32	1.8	F
15	glutamic oxalacetic transaminase	36	15.6	F
15	glutamic oxalacetic transaminase	32	16.7	F
15	creatinine	32	48.3	F
15	total bile acid	36	11.8	F
15	neutrophilic granulocyte percent	36	64.5	F
15	glutamic-pyruvic transaminase	32	32.5	F
15	total bile acid	32	7.4	F
15	total bilirubin	32	7.1	F
15	glutamic-pyruvic transaminase	36	23.1	F
15	lymphocyte percent	32	24.4	F
15	C-reactive protein	32	3.78	F
15	lymphocyte percent	36	23.8	F
15	direct bilirubin	36	1.7	F
15	alkaline phosphatase	32	71.9	F
15	B-type natriuretic peptide	32	0.01	F
15	creatinine	36	48.3	F
15	total bilirubin	36	6.3	F
15	neutrophilic granulocyte percent	32	62.2	F
15	C-reactive protein	36	3.24	F
15	alkaline phosphatase	36	67.6	F
16	C-reactive protein	13	0.5	F
16	lymphocyte percent	13	38.4	F
16	neutrophilic granulocyte percent	13	50.4	F
17	direct bilirubin	38	2.2	F
17	glutamic oxalacetic transaminase	29	12.1	F
17	neutrophilic granulocyte percent	38	47	F
17	total bile acid	29	3.9	F
17	lymphocyte percent	24	35.6	F
17	neutrophilic granulocyte percent	24	56.6	F
17	glutamic-pyruvic transaminase	38	9.8	F
17	C-reactive protein	24	1.11	F
17	C-reactive protein	38	4.71	F
17	neutrophilic granulocyte percent	18	70.4	F
17	alkaline phosphatase	38	60	F
17	C-reactive protein	18	6.01	F
17	indirect bilirubin	29	6.16	F
17	glutamic-pyruvic transaminase	29	18.2	F
17	lymphocyte percent	18	23	F
17	lymphocyte percent	38	38.3	F
17	indirect bilirubin	38	5.43	F
17	total bile acid	38	6.2	F
17	creatinine	38	51.8	F
17	alkaline phosphatase	29	49	F
17	direct bilirubin	29	2.7	F
17	glutamic oxalacetic transaminase	38	9.4	F
17	total bilirubin	38	7.6	F
17	total bilirubin	29	8.8	F
17	creatinine	29	51.6	F
18	neutrophilic granulocyte percent	19	73.3	M
18	C-reactive protein	13	2.93	M
18	neutrophilic granulocyte percent	13	77.1	M
18	lymphocyte percent	19	17.7	M
18	C-reactive protein	19	18.21	M
18	lymphocyte percent	13	17.4	M
19	glutamic oxalacetic transaminase	26	13.4	M
19	C-reactive protein	36	0.38	M
19	direct bilirubin	26	4.1	M
19	glutamic-pyruvic transaminase	26	11	M
19	alkaline phosphatase	26	57.5	M
19	indirect bilirubin	36	8.8	M
19	creatinine	26	66	M
19	total bile acid	26	0	M
19	neutrophilic granulocyte percent	26	68.6	M
19	indirect bilirubin	26	9.59	M
19	neutrophilic granulocyte percent	36	67.9	M
19	creatinine	36	68.9	M
19	total bilirubin	36	13.5	M
19	lymphocyte percent	26	18.6	M
19	lymphocyte percent	16	18.5	M
19	total bilirubin	26	13.7	M
19	glutamic oxalacetic transaminase	36	12.6	M
19	total bile acid	36	2.7	M
19	alkaline phosphatase	36	59.9	M
19	lymphocyte percent	36	17.2	M
19	neutrophilic granulocyte percent	16	71.3	M
19	direct bilirubin	36	4.7	M
19	C-reactive protein	16	0.5	M
19	C-reactive protein	26	0.12	M
19	glutamic-pyruvic transaminase	36	10.1	M
20	neutrophilic granulocyte percent	17	56.8	M
20	lymphocyte percent	11	23.7	M
20	lymphocyte percent	17	31.8	M
20	C-reactive protein	17	1.26	M
20	neutrophilic granulocyte percent	11	67.1	M
20	C-reactive protein	11	5.92	M
21	C-reactive protein	20	2.1	M
21	lymphocyte percent	20	36.2	M
21	neutrophilic granulocyte percent	20	57.8	M
22	neutrophilic granulocyte percent	30	54.7	M
22	C-reactive protein	30	0.32	M
22	lymphocyte percent	30	33.5	M
23	direct bilirubin	20	2	M
23	total bilirubin	20	6.5	M
23	alkaline phosphatase	20	119	M
23	glutamic oxalacetic transaminase	20	37.7	M
23	total bile acid	20	5	M
23	glutamic-pyruvic transaminase	20	86.1	M
23	neutrophilic granulocyte percent	17	50.5	M
23	lymphocyte percent	20	32.1	M
23	creatinine	20	74.1	M
23	C-reactive protein	20	3.71	M
23	lymphocyte percent	17	35.1	M
23	C-reactive protein	17	5.29	M
23	neutrophilic granulocyte percent	20	50.2	M
25	C-reactive protein	30	0.99	F
25	lymphocyte percent	30	33.5	F
25	direct bilirubin	30	2.2	F
25	C-reactive protein	25	0.37	F
25	creatinine	30	52.8	F
25	glutamic oxalacetic transaminase	30	22.9	F
25	glutamic-pyruvic transaminase	30	13	F
25	alkaline phosphatase	30	72.6	F
25	neutrophilic granulocyte percent	25	55.5	F
25	total bilirubin	30	8.1	F
25	lymphocyte percent	25	36.2	F
25	total bile acid	30	3.9	F
25	neutrophilic granulocyte percent	30	58.5	F
26	total bilirubin	28	8.7	F
26	C-reactive protein	28	1.17	F
26	glutamic-pyruvic transaminase	28	56.7	F
26	lymphocyte percent	28	27.7	F
26	alkaline phosphatase	28	79.1	F
26	direct bilirubin	28	2.4	F
26	creatinine	28	71.2	F
26	total bile acid	28	8.5	F
26	B-type natriuretic peptide	28	0.01	F
26	glutamic oxalacetic transaminase	28	39.8	F
26	neutrophilic granulocyte percent	28	61.8	F
26	lymphocyte percent	22	25.5	F
26	C-reactive protein	22	3.55	F
26	neutrophilic granulocyte percent	22	63.5	F
27	lymphocyte percent	27	34.6	F
27	alkaline phosphatase	31	76.4	F
27	B-type natriuretic peptide	31	0.01	F
27	neutrophilic granulocyte percent	31	52.5	F
27	neutrophilic granulocyte percent	27	54.4	F
27	total bile acid	31	2.8	F
27	C-reactive protein	31	0.29	F
27	total bilirubin	31	9.4	F
27	glutamic oxalacetic transaminase	31	21.4	F
27	lymphocyte percent	31	36.6	F
27	direct bilirubin	31	2.2	F
27	creatinine	31	52.7	F
27	glutamic-pyruvic transaminase	31	17.6	F
27	C-reactive protein	27	0.27	F
28	glutamic-pyruvic transaminase	39	42.6	M
28	neutrophilic granulocyte percent	39	58	M
28	glutamic oxalacetic transaminase	39	28.1	M
28	lymphocyte percent	39	29	M
28	creatinine	39	87.9	M
28	alkaline phosphatase	39	63.4	M
28	total bilirubin	39	8.8	M
28	total bile acid	39	2.2	M
28	C-reactive protein	39	1.52	M
28	direct bilirubin	39	3.1	M
29	direct bilirubin	48	2.3	F
29	neutrophilic granulocyte percent	40	66.6	F
29	C-reactive protein	40	2	F
29	C-reactive protein	16	159.13	F
29	direct bilirubin	34	3.9	F
29	C-reactive protein	21	55.36	F
29	lymphocyte percent	28	6.7	F
29	glutamic-pyruvic transaminase	48	16.6	F
29	Interleukin 6	35	2.58	F
29	alkaline phosphatase	34	88.1	F
29	neutrophilic granulocyte percent	17	92.6	F
29	indirect bilirubin	34	8.29	F
29	alkaline phosphatase	54	93.9	F
29	direct bilirubin	62	2.3	F
29	lymphocyte percent	54	11.9	F
29	lymphocyte percent	40	21.4	F
29	alkaline phosphatase	58	87.8	F
29	direct bilirubin	54	2.4	F
29	glutamic-pyruvic transaminase	54	20.3	F
29	creatinine	34	40.1	F
29	lymphocyte percent	58	18.3	F
29	total bile acid	34	0	F
29	neutrophilic granulocyte percent	58	69.7	F
29	glutamic oxalacetic transaminase	58	19	F
29	neutrophilic granulocyte percent	21	87.7	F
29	Interleukin 6	35	2.58	F
29	Interleukin 6	54	6.79	F
29	C-reactive protein	17	203.46	F
29	lymphocyte percent	16	4.5	F
29	C-reactive protein	62	0.85	F
29	glutamic oxalacetic transaminase	34	15.8	F
29	C-reactive protein	31	4.67	F
29	B-type natriuretic peptide	28	62.53	F
29	neutrophilic granulocyte percent	28	88.4	F
29	C-reactive protein	58	3.01	F
29	total bile acid	58	2.9	F
29	lymphocyte percent	17	4.2	F
29	neutrophilic granulocyte percent	16	91.2	F
29	neutrophilic granulocyte percent	31	84.5	F
29	indirect bilirubin	62	5.15	F
29	glutamic-pyruvic transaminase	28	46.4	F
29	creatinine	28	39.8	F
29	lymphocyte percent	21	8.3	F
29	glutamic oxalacetic transaminase	48	20.6	F
29	creatinine	58	43.2	F
29	direct bilirubin	58	2.1	F
29	total bilirubin	58	7.3	F
29	Interleukin 6	58	1.59	F
29	lymphocyte percent	31	9.3	F
29	alkaline phosphatase	28	126.4	F
29	total bile acid	28	0	F
29	direct bilirubin	28	4.7	F
29	glutamic-pyruvic transaminase	58	19.2	F
29	creatinine	54	39.9	F
29	creatinine	48	40.6	F
29	alkaline phosphatase	40	82.4	F
29	total bile acid	40	0	F
29	total bilirubin	34	12.2	F
29	total bilirubin	54	7.9	F
29	alkaline phosphatase	23	199.2	F
29	total bilirubin	23	13.1	F
29	C-reactive protein	28	7.66	F
29	C-reactive protein	48	1.38	F
29	lymphocyte percent	62	30.8	F
29	creatinine	62	45.5	F
29	Interleukin 6	62	NA	F
29	C-reactive protein	54	1.27	F
29	glutamic-pyruvic transaminase	62	27.1	F
29	creatinine	40	38.2	F
29	neutrophilic granulocyte percent	48	61.3	F
29	direct bilirubin	23	5.9	F
29	glutamic-pyruvic transaminase	40	19.9	F
29	total bilirubin	40	7.5	F
29	total bilirubin	62	7.5	F
29	total bilirubin	28	13.5	F
29	total bile acid	48	0	F
29	glutamic-pyruvic transaminase	23	68.8	F
29	total bilirubin	48	7.5	F
29	lymphocyte percent	48	24.4	F
29	glutamic oxalacetic transaminase	62	19.4	F
29	glutamic-pyruvic transaminase	34	21.7	F
29	alkaline phosphatase	48	79.9	F
29	glutamic oxalacetic transaminase	40	16.5	F
29	neutrophilic granulocyte percent	62	55.1	F
29	glutamic oxalacetic transaminase	54	17.4	F
29	lymphocyte percent	34	15.7	F
29	neutrophilic granulocyte percent	54	80.1	F
29	total bile acid	62	0	F
29	total bile acid	23	2.6	F
29	C-reactive protein	34	2.12	F
29	glutamic oxalacetic transaminase	23	31.8	F
29	glutamic oxalacetic transaminase	28	15.7	F
29	indirect bilirubin	40	4.99	F
29	neutrophilic granulocyte percent	23	92.3	F
29	Interleukin 6	48	2.69	F
29	C-reactive protein	23	93.51	F
29	creatinine	23	43.2	F
29	neutrophilic granulocyte percent	34	73.5	F
29	alkaline phosphatase	62	91.5	F
29	lymphocyte percent	23	4	F
29	direct bilirubin	40	2.5	F
29	total bile acid	54	0	F
30	glutamic oxalacetic transaminase	55	20.9	F
30	glutamic-pyruvic transaminase	55	23.8	F
30	lymphocyte percent	25	29.2	F
30	lymphocyte percent	55	38.3	F
30	C-reactive protein	25	1.69	F
30	alkaline phosphatase	55	70	F
30	C-reactive protein	55	0.54	F
30	Interleukin 6	55	NA	F
30	creatinine	55	47.3	F
30	neutrophilic granulocyte percent	25	58.4	F
30	total bilirubin	55	11.6	F
30	neutrophilic granulocyte percent	55	48.4	F
30	total bile acid	27	5.5	F
30	glutamic-pyruvic transaminase	27	33.2	F
30	direct bilirubin	55	3.1	F
30	creatinine	27	56.9	F
30	total bile acid	55	7.9	F
30	alkaline phosphatase	27	142.9	F
30	direct bilirubin	27	2.8	F
30	total bilirubin	27	8.2	F
30	B-type natriuretic peptide	55	0.01	F
30	glutamic oxalacetic transaminase	27	20.9	F
31	glutamic-pyruvic transaminase	22	22.3	F
31	total bilirubin	22	10.1	F
31	neutrophilic granulocyte percent	22	71	F
31	lymphocyte percent	22	20.3	F
31	total bilirubin	19	8.9	F
31	direct bilirubin	22	2.7	F
31	C-reactive protein	22	0.23	F
31	C-reactive protein	19	19.48	F
31	lymphocyte percent	19	2.4	F
31	glutamic oxalacetic transaminase	19	18.3	F
31	direct bilirubin	19	2.8	F
31	neutrophilic granulocyte percent	19	95	F
31	total bile acid	19	0	F
31	glutamic-pyruvic transaminase	19	29.9	F
31	alkaline phosphatase	22	50.2	F
31	glutamic oxalacetic transaminase	22	17.8	F
31	creatinine	22	53.3	F
31	alkaline phosphatase	19	47.4	F
31	creatinine	19	58.1	F
31	total bile acid	22	0	F
32	lymphocyte percent	38	31.9	M
32	indirect bilirubin	38	6.04	M
32	total bilirubin	28	11.4	M
32	alkaline phosphatase	28	99.5	M
32	C-reactive protein	38	5.6	M
32	total bilirubin	38	9.3	M
32	glutamic-pyruvic transaminase	21	75.7	M
32	neutrophilic granulocyte percent	21	53.3	M
32	total bile acid	28	5.7	M
32	direct bilirubin	38	3.2	M
32	lymphocyte percent	45	35.9	M
32	creatinine	21	108	M
32	indirect bilirubin	28	8.1	M
32	total bile acid	21	2.9	M
32	lymphocyte percent	21	37	M
32	neutrophilic granulocyte percent	45	52.5	M
32	alkaline phosphatase	21	105.3	M
32	glutamic-pyruvic transaminase	38	41.3	M
32	glutamic oxalacetic transaminase	28	27.1	M
32	C-reactive protein	45	0.46	M
32	total bilirubin	21	9.3	M
32	direct bilirubin	28	3.3	M
32	total bile acid	38	2.6	M
32	glutamic-pyruvic transaminase	28	50.9	M
32	Interleukin 6	38	3.53	M
32	lymphocyte percent	28	29.4	M
32	creatinine	38	107.2	M
32	creatinine	28	108.6	M
32	C-reactive protein	21	1.71	M
32	alkaline phosphatase	38	71.5	M
32	C-reactive protein	28	1.86	M
32	neutrophilic granulocyte percent	38	53.1	M
32	direct bilirubin	21	3	M
32	glutamic oxalacetic transaminase	38	25.5	M
32	glutamic oxalacetic transaminase	21	34.8	M
32	neutrophilic granulocyte percent	28	60.3	M
33	C-reactive protein	25	1.91	M
33	glutamic oxalacetic transaminase	22	57.1	M
33	creatinine	22	62.5	M
33	total bilirubin	22	10.4	M
33	C-reactive protein	22	1.49	M
33	total bile acid	22	22.4	M
33	indirect bilirubin	25	11.8	M
33	direct bilirubin	22	3	M
33	lymphocyte percent	25	43.8	M
33	glutamic-pyruvic transaminase	22	122.2	M
33	direct bilirubin	25	5.4	M
33	glutamic oxalacetic transaminase	25	23	M
33	neutrophilic granulocyte percent	25	49.2	M
33	alkaline phosphatase	22	94.6	M
33	neutrophilic granulocyte percent	22	53.2	M
33	creatinine	25	61.4	M
33	glutamic-pyruvic transaminase	25	70.7	M
33	alkaline phosphatase	25	76.4	M
33	total bile acid	25	2.4	M
33	total bilirubin	25	17.2	M
33	lymphocyte percent	22	40.1	M
34	neutrophilic granulocyte percent	17	67.5	M
34	direct bilirubin	17	3.4	M
34	creatinine	17	60.5	M
34	glutamic oxalacetic transaminase	17	13.8	M
34	C-reactive protein	17	39.12	M
34	lymphocyte percent	17	23.8	M
34	alkaline phosphatase	17	117.7	M
34	total bilirubin	17	8.7	M
34	total bile acid	17	0	M
34	glutamic-pyruvic transaminase	17	51.7	M
36	direct bilirubin	25	1.8	M
36	lymphocyte percent	25	42.6	M
36	alkaline phosphatase	25	79.6	M
36	glutamic-pyruvic transaminase	25	25.9	M
36	direct bilirubin	19	2.2	M
36	glutamic-pyruvic transaminase	19	46	M
36	C-reactive protein	25	3.46	M
36	creatinine	25	66.6	M
36	glutamic oxalacetic transaminase	19	17.1	M
36	indirect bilirubin	25	4.11	M
36	creatinine	19	70.9	M
36	glutamic oxalacetic transaminase	25	14.4	M
36	total bilirubin	25	6	M
36	C-reactive protein	19	1.59	M
36	total bile acid	25	8.8	M
36	lymphocyte percent	19	38.5	M
36	neutrophilic granulocyte percent	25	45.3	M
36	alkaline phosphatase	19	68.8	M
36	neutrophilic granulocyte percent	19	48.1	M
36	total bilirubin	19	6.2	M
36	total bile acid	19	13.6	M
37	glutamic oxalacetic transaminase	50	34.2	M
37	total bile acid	50	2.8	M
37	glutamic-pyruvic transaminase	56	77	M
37	glutamic-pyruvic transaminase	50	61.4	M
37	C-reactive protein	50	0.6	M
37	direct bilirubin	56	3.3	M
37	creatinine	50	85.5	M
37	neutrophilic granulocyte percent	50	52.5	M
37	total bile acid	56	18	M
37	C-reactive protein	56	1.26	M
37	neutrophilic granulocyte percent	56	59.6	M
37	total bilirubin	56	10.8	M
37	direct bilirubin	50	2.4	M
37	lymphocyte percent	56	28.1	M
37	total bilirubin	50	8.5	M
37	alkaline phosphatase	56	70	M
37	glutamic oxalacetic transaminase	56	29.1	M
37	indirect bilirubin	56	7.46	M
37	lymphocyte percent	50	31.8	M
37	alkaline phosphatase	50	63.7	M
37	creatinine	56	86.2	M
38	neutrophilic granulocyte percent	22	49.6	M
38	C-reactive protein	22	2.39	M
38	neutrophilic granulocyte percent	29	50.6	M
38	total bile acid	22	4.6	M
38	lymphocyte percent	29	37.7	M
38	glutamic-pyruvic transaminase	29	66.3	M
38	alkaline phosphatase	22	84.4	M
38	indirect bilirubin	29	12.32	M
38	lymphocyte percent	22	40.3	M
38	glutamic-pyruvic transaminase	22	99.4	M
38	alkaline phosphatase	29	91	M
38	direct bilirubin	29	7	M
38	total bile acid	29	0	M
38	creatinine	22	77.4	M
38	creatinine	29	87.4	M
38	total bilirubin	29	19.3	M
38	glutamic oxalacetic transaminase	29	26.4	M
38	glutamic oxalacetic transaminase	22	25.4	M
38	C-reactive protein	29	3.15	M
38	total bilirubin	22	15.1	M
38	direct bilirubin	22	6.1	M
39	glutamic-pyruvic transaminase	73	14.5	F
39	total bilirubin	69	5.7	F
39	B-type natriuretic peptide	31	64.36	F
39	creatinine	63	40.7	F
39	alkaline phosphatase	56	86.2	F
39	neutrophilic granulocyte percent	63	66.8	F
39	direct bilirubin	69	1.6	F
39	total bilirubin	56	7.6	F
39	glutamic oxalacetic transaminase	69	19.4	F
39	alkaline phosphatase	31	111.7	F
39	C-reactive protein	20	49.37	F
39	alkaline phosphatase	63	88.9	F
39	glutamic oxalacetic transaminase	73	15.9	F
39	lymphocyte percent	73	22.8	F
39	neutrophilic granulocyte percent	73	68.7	F
39	direct bilirubin	56	2.2	F
39	C-reactive protein	54	1.7	F
39	lymphocyte percent	54	17	F
39	neutrophilic granulocyte percent	47	75.2	F
39	total bile acid	73	0	F
39	alkaline phosphatase	35	85.1	F
39	neutrophilic granulocyte percent	20	92	F
39	glutamic-pyruvic transaminase	69	22.5	F
39	alkaline phosphatase	38	85.9	F
39	creatinine	33	48.8	F
39	indirect bilirubin	35	4.64	F
39	lymphocyte percent	20	5.4	F
39	creatinine	56	37.5	F
39	creatinine	43	50.2	F
39	total bile acid	31	0	F
39	lymphocyte percent	47	16.8	F
39	creatinine	35	38.6	F
39	alkaline phosphatase	73	76.5	F
39	total bile acid	35	0	F
39	B-type natriuretic peptide	33	41.37	F
39	C-reactive protein	26	267.63	F
39	total bilirubin	73	6.2	F
39	alkaline phosphatase	33	89.4	F
39	indirect bilirubin	56	5.45	F
39	direct bilirubin	35	3.2	F
39	B-type natriuretic peptide	35	0.01	F
39	glutamic-pyruvic transaminase	56	33.2	F
39	creatinine	73	46.6	F
39	neutrophilic granulocyte percent	26	96.8	F
39	creatinine	31	46.6	F
39	indirect bilirubin	43	5.78	F
39	total bile acid	33	2.1	F
39	glutamic oxalacetic transaminase	33	15.4	F
39	creatinine	69	42.2	F
39	Interleukin 6	63	6.01	F
39	total bile acid	56	0	F
39	total bilirubin	31	11.1	F
39	lymphocyte percent	31	7.4	F
39	glutamic-pyruvic transaminase	33	24	F
39	lymphocyte percent	26	1.5	F
39	creatinine	47	40.3	F
39	alkaline phosphatase	29	120.9	F
39	total bile acid	43	2	F
39	glutamic oxalacetic transaminase	47	35.6	F
39	glutamic-pyruvic transaminase	31	37.4	F
39	C-reactive protein	33	22.88	F
39	total bilirubin	47	7.4	F
39	direct bilirubin	73	1.6	F
39	C-reactive protein	38	5.67	F
39	total bile acid	69	0	F
39	direct bilirubin	31	4.2	F
39	total bilirubin	26	16.8	F
39	total bilirubin	63	6.8	F
39	C-reactive protein	73	1.18	F
39	C-reactive protein	47	3.17	F
39	direct bilirubin	43	3.5	F
39	total bile acid	47	2.4	F
39	alkaline phosphatase	43	93.4	F
39	total bile acid	37	0	F
39	indirect bilirubin	47	5.27	F
39	alkaline phosphatase	69	81.9	F
39	neutrophilic granulocyte percent	54	72.8	F
39	lymphocyte percent	63	22.7	F
39	glutamic-pyruvic transaminase	35	23.6	F
39	total bilirubin	33	9.5	F
39	neutrophilic granulocyte percent	31	87.7	F
39	lymphocyte percent	33	8.4	F
39	glutamic oxalacetic transaminase	56	24.3	F
39	creatinine	37	42.4	F
39	indirect bilirubin	37	6.34	F
39	neutrophilic granulocyte percent	24	91.4	F
39	glutamic-pyruvic transaminase	47	38.4	F
39	total bilirubin	35	7.9	F
39	C-reactive protein	63	23.04	F
39	total bilirubin	43	9.3	F
39	neutrophilic granulocyte percent	40	87.5	F
39	total bile acid	26	6	F
39	Interleukin 6	38	4.98	F
39	alkaline phosphatase	26	136	F
39	alkaline phosphatase	47	100.5	F
39	direct bilirubin	47	2.1	F
39	total bilirubin	29	8.8	F
39	total bile acid	29	0	F
39	lymphocyte percent	38	7.5	F
39	glutamic-pyruvic transaminase	63	27.7	F
39	C-reactive protein	40	9.41	F
39	direct bilirubin	33	3.8	F
39	direct bilirubin	37	3.4	F
39	glutamic oxalacetic transaminase	35	22.2	F
39	glutamic oxalacetic transaminase	43	21.8	F
39	neutrophilic granulocyte percent	38	86	F
39	total bilirubin	40	7.9	F
39	lymphocyte percent	69	23.8	F
39	C-reactive protein	24	62.97	F
39	neutrophilic granulocyte percent	43	85.3	F
39	lymphocyte percent	43	8	F
39	B-type natriuretic peptide	40	0.01	F
39	creatinine	29	43.4	F
39	B-type natriuretic peptide	73	0.01	F
39	neutrophilic granulocyte percent	33	85.6	F
39	lymphocyte percent	37	7.4	F
39	direct bilirubin	26	8.6	F
39	B-type natriuretic peptide	37	10.08	F
39	neutrophilic granulocyte percent	37	86.8	F
39	glutamic oxalacetic transaminase	31	17.1	F
39	Interleukin 6	73	NA	F
39	glutamic-pyruvic transaminase	29	63.7	F
39	neutrophilic granulocyte percent	29	88.8	F
39	total bilirubin	37	9.8	F
39	C-reactive protein	31	73.25	F
39	lymphocyte percent	35	2.7	F
39	lymphocyte percent	24	4.6	F
39	alkaline phosphatase	37	81.5	F
39	C-reactive protein	37	6.88	F
39	creatinine	20	54.3	F
39	glutamic-pyruvic transaminase	43	32.9	F
39	total bile acid	63	2.1	F
39	glutamic oxalacetic transaminase	38	19	F
39	lymphocyte percent	34	7.9	F
39	B-type natriuretic peptide	47	0.01	F
39	C-reactive protein	34	15.19	F
39	glutamic oxalacetic transaminase	40	23.8	F
39	direct bilirubin	29	3.5	F
39	neutrophilic granulocyte percent	35	95.3	F
39	C-reactive protein	35	11.39	F
39	C-reactive protein	43	5.26	F
39	creatinine	26	50.1	F
39	Interleukin 6	38	4.98	F
39	glutamic-pyruvic transaminase	26	52.4	F
39	lymphocyte percent	40	6.2	F
39	C-reactive protein	29	54.6	F
39	glutamic oxalacetic transaminase	29	32.6	F
39	total bile acid	40	0	F
39	alkaline phosphatase	40	90.7	F
39	glutamic-pyruvic transaminase	38	23.5	F
39	neutrophilic granulocyte percent	69	66.6	F
39	glutamic-pyruvic transaminase	40	26.4	F
39	C-reactive protein	69	1.92	F
39	B-type natriuretic peptide	47	0.01	F
39	lymphocyte percent	29	5.6	F
39	glutamic oxalacetic transaminase	37	15.7	F
39	glutamic-pyruvic transaminase	37	19.1	F
39	creatinine	40	45	F
39	total bile acid	38	0	F
39	direct bilirubin	40	3	F
39	neutrophilic granulocyte percent	34	85.4	F
39	glutamic oxalacetic transaminase	63	18.9	F
39	B-type natriuretic peptide	69	0.01	F
39	direct bilirubin	63	2	F
39	Interleukin 6	69	NA	F
39	glutamic oxalacetic transaminase	26	37.8	F
39	total bilirubin	38	8.4	F
39	direct bilirubin	38	3.2	F
40	total bile acid	17	3.8	M
40	total bilirubin	21	6.9	M
40	lymphocyte percent	18	17.7	M
40	C-reactive protein	17	128.43	M
40	lymphocyte percent	21	16.7	M
40	C-reactive protein	18	120.34	M
40	lymphocyte percent	12	13.9	M
40	neutrophilic granulocyte percent	17	67.4	M
40	total bile acid	21	4.7	M
40	alkaline phosphatase	17	70.9	M
40	C-reactive protein	21	83.47	M
40	glutamic oxalacetic transaminase	18	18.7	M
40	glutamic-pyruvic transaminase	17	39.5	M
40	neutrophilic granulocyte percent	21	72.6	M
40	glutamic-pyruvic transaminase	21	71.9	M
40	glutamic-pyruvic transaminase	18	35	M
40	total bilirubin	17	8.4	M
40	direct bilirubin	17	3.3	M
40	glutamic oxalacetic transaminase	17	19.8	M
40	neutrophilic granulocyte percent	18	68.5	M
40	direct bilirubin	18	2.8	M
40	creatinine	17	72.6	M
40	direct bilirubin	21	2.7	M
40	glutamic oxalacetic transaminase	21	39	M
40	lymphocyte percent	17	17	M
40	alkaline phosphatase	18	69.6	M
40	neutrophilic granulocyte percent	12	79.3	M
40	total bilirubin	18	6.9	M
40	total bile acid	18	5.3	M
40	alkaline phosphatase	21	98.6	M
40	C-reactive protein	12	30.93	M
41	direct bilirubin	44	2.3	M
41	Interleukin 6	42	13.33	M
41	glutamic-pyruvic transaminase	44	34.3	M
41	alkaline phosphatase	26	61.9	M
41	lymphocyte percent	44	26.3	M
41	neutrophilic granulocyte percent	26	54.5	M
41	alkaline phosphatase	44	78.1	M
41	total bilirubin	26	6.7	M
41	lymphocyte percent	26	28	M
41	creatinine	26	69.2	M
41	direct bilirubin	26	2.2	M
41	total bile acid	26	3.7	M
41	C-reactive protein	26	1.48	M
41	total bile acid	44	3.6	M
41	C-reactive protein	44	11.83	M
41	glutamic oxalacetic transaminase	26	14	M
41	glutamic-pyruvic transaminase	26	26.1	M
41	neutrophilic granulocyte percent	44	65	M
41	creatinine	44	67.2	M
41	glutamic oxalacetic transaminase	44	17.5	M
41	total bilirubin	44	9.7	M
41	creatinine	44	67.1	M
42	total bile acid	25	8.7	M
42	lymphocyte percent	14	18.6	M
42	C-reactive protein	25	43.9	M
42	glutamic oxalacetic transaminase	25	19	M
42	direct bilirubin	25	3.2	M
42	creatinine	25	79.1	M
42	indirect bilirubin	25	10.23	M
42	total bilirubin	25	13.4	M
42	alkaline phosphatase	25	75.3	M
42	glutamic-pyruvic transaminase	25	58.6	M
42	neutrophilic granulocyte percent	14	74.9	M
42	neutrophilic granulocyte percent	25	82.6	M
42	C-reactive protein	14	2.94	M
42	lymphocyte percent	25	9.1	M
43	creatinine	28	77.2	M
43	total bile acid	28	10.3	M
43	total bilirubin	28	8.5	M
43	direct bilirubin	28	2	M
43	neutrophilic granulocyte percent	16	64.9	M
43	indirect bilirubin	28	6.53	M
43	C-reactive protein	16	8.79	M
43	glutamic-pyruvic transaminase	28	65.1	M
43	lymphocyte percent	28	30.9	M
43	glutamic oxalacetic transaminase	28	29.3	M
43	alkaline phosphatase	28	69	M
43	lymphocyte percent	16	26.9	M
43	neutrophilic granulocyte percent	28	59.9	M
44	neutrophilic granulocyte percent	19	65.9	F
44	C-reactive protein	21	1	F
44	neutrophilic granulocyte percent	21	63.6	F
44	lymphocyte percent	19	25.3	F
44	C-reactive protein	19	0.58	F
44	lymphocyte percent	21	27.3	F
45	C-reactive protein	26	1.02	M
45	total bilirubin	26	8.4	M
45	neutrophilic granulocyte percent	26	57.9	M
45	alkaline phosphatase	26	58.9	M
45	direct bilirubin	26	2.5	M
45	glutamic oxalacetic transaminase	26	18.2	M
45	glutamic-pyruvic transaminase	26	29.1	M
45	creatinine	26	73.5	M
45	total bile acid	26	5.4	M
45	lymphocyte percent	26	29.5	M
46	glutamic oxalacetic transaminase	24	34.6	M
46	glutamic-pyruvic transaminase	24	105	M
46	creatinine	28	74.3	M
46	alkaline phosphatase	24	98.2	M
46	total bilirubin	28	13.8	M
46	creatinine	24	74	M
46	C-reactive protein	28	0.11	M
46	total bilirubin	24	12.3	M
46	C-reactive protein	24	0.54	M
46	direct bilirubin	28	4.3	M
46	lymphocyte percent	24	33.2	M
46	glutamic-pyruvic transaminase	28	73.1	M
46	glutamic oxalacetic transaminase	28	28.2	M
46	neutrophilic granulocyte percent	28	51.6	M
46	lymphocyte percent	28	36.8	M
46	neutrophilic granulocyte percent	24	57.5	M
46	total bile acid	28	14.4	M
46	alkaline phosphatase	28	98.9	M
46	direct bilirubin	24	4	M
46	total bile acid	24	6.3	M
46	indirect bilirubin	24	8.23	M
47	neutrophilic granulocyte percent	13	65.89	M
47	lymphocyte percent	13	25.9	M
47	C-reactive protein	13	1	M
48	neutrophilic granulocyte percent	24	68.4	M
48	C-reactive protein	24	1.08	M
48	lymphocyte percent	24	22.5	M
49	glutamic-pyruvic transaminase	21	17.9	F
49	lymphocyte percent	21	26.2	F
49	total bilirubin	27	6.4	F
49	neutrophilic granulocyte percent	27	57.4	F
49	direct bilirubin	21	2.2	F
49	C-reactive protein	27	0.08	F
49	creatinine	21	60.7	F
49	C-reactive protein	21	0.45	F
49	neutrophilic granulocyte percent	21	60.2	F
49	glutamic oxalacetic transaminase	27	13.7	F
49	total bile acid	27	0	F
49	alkaline phosphatase	21	40.7	F
49	total bilirubin	21	8.6	F
49	lymphocyte percent	27	30	F
49	glutamic-pyruvic transaminase	27	12.1	F
49	glutamic oxalacetic transaminase	21	19	F
49	total bile acid	21	2.1	F
49	direct bilirubin	27	1.9	F
49	alkaline phosphatase	27	39.8	F
49	creatinine	27	60.4	F
50	direct bilirubin	53	2	F
50	total bile acid	53	3.7	F
50	glutamic oxalacetic transaminase	53	13.4	F
50	neutrophilic granulocyte percent	53	48.6	F
50	glutamic-pyruvic transaminase	29	24.1	F
50	C-reactive protein	29	0.19	F
50	creatinine	23	54.7	F
50	C-reactive protein	23	0.21	F
50	C-reactive protein	53	0.02	F
50	direct bilirubin	23	3.3	F
50	alkaline phosphatase	23	41	F
50	glutamic-pyruvic transaminase	53	14.9	F
50	lymphocyte percent	29	31.7	F
50	total bile acid	29	3.6	F
50	neutrophilic granulocyte percent	23	47.7	F
50	creatinine	29	53.4	F
50	glutamic oxalacetic transaminase	23	24.4	F
50	total bilirubin	23	13.5	F
50	alkaline phosphatase	29	42.6	F
50	glutamic oxalacetic transaminase	29	15.9	F
50	total bile acid	23	0	F
50	glutamic-pyruvic transaminase	23	27.4	F
50	Interleukin 6	41	27.32	F
50	creatinine	53	44.7	F
50	direct bilirubin	29	1.8	F
50	lymphocyte percent	53	35	F
50	neutrophilic granulocyte percent	29	51.3	F
50	total bilirubin	29	7.6	F
50	alkaline phosphatase	53	31.9	F
50	lymphocyte percent	23	37.9	F
50	Interleukin 6	54	24.74	F
50	total bilirubin	53	8.6	F
51	glutamic-pyruvic transaminase	25	22.1	F
51	direct bilirubin	25	2.4	F
51	lymphocyte percent	25	25.1	F
51	total bilirubin	25	8.3	F
51	creatinine	25	73.2	F
51	alkaline phosphatase	25	54	F
51	glutamic oxalacetic transaminase	25	15.7	F
51	C-reactive protein	25	0.67	F
51	total bile acid	25	8.9	F
51	neutrophilic granulocyte percent	25	64.6	F
52	lymphocyte percent	31	27.5	F
52	C-reactive protein	31	1.17	F
52	neutrophilic granulocyte percent	22	70.7	F
52	C-reactive protein	22	2.78	F
52	lymphocyte percent	22	20.9	F
52	neutrophilic granulocyte percent	31	63.9	F
53	creatinine	33	58	F
53	total bilirubin	33	6.5	F
53	direct bilirubin	33	2.1	F
53	C-reactive protein	36	5.89	F
53	C-reactive protein	33	9.31	F
53	total bile acid	33	2.5	F
53	lymphocyte percent	36	24	F
53	glutamic oxalacetic transaminase	33	27.4	F
53	neutrophilic granulocyte percent	33	62	F
53	glutamic-pyruvic transaminase	33	69.6	F
53	alkaline phosphatase	33	89.9	F
53	lymphocyte percent	33	26.7	F
53	neutrophilic granulocyte percent	36	65.4	F
54	neutrophilic granulocyte percent	23	68	M
54	lymphocyte percent	23	23.3	M
54	C-reactive protein	23	0.92	M
55	C-reactive protein	16	0.6	F
55	neutrophilic granulocyte percent	16	63.7	F
55	lymphocyte percent	16	25.8	F
57	C-reactive protein	16	2.13	M
57	lymphocyte percent	16	23.6	M
57	neutrophilic granulocyte percent	16	67	M
58	glutamic-pyruvic transaminase	30	43.5	M
58	total bile acid	18	1	M
58	C-reactive protein	13	341.44	M
58	Interleukin 6	38	37.81	M
58	C-reactive protein	42	0.5	M
58	glutamic oxalacetic transaminase	22	32	M
58	creatinine	25	68.6	M
58	lymphocyte percent	37	40.2	M
58	lymphocyte percent	42	32.3	M
58	direct bilirubin	18	5.8	M
58	lymphocyte percent	22	19.9	M
58	lymphocyte percent	18	6.7	M
58	total bilirubin	30	6.3	M
58	B-type natriuretic peptide	25	0.01	M
58	C-reactive protein	18	24.72	M
58	C-reactive protein	22	32.77	M
58	C-reactive protein	37	1.28	M
58	total bilirubin	25	7.1	M
58	glutamic-pyruvic transaminase	25	50.4	M
58	neutrophilic granulocyte percent	22	72.5	M
58	neutrophilic granulocyte percent	18	89	M
58	alkaline phosphatase	25	123.4	M
58	total bile acid	30	2.9	M
58	alkaline phosphatase	18	117.4	M
58	total bilirubin	18	10.6	M
58	B-type natriuretic peptide	37	0.01	M
58	neutrophilic granulocyte percent	42	57.1	M
58	C-reactive protein	14	320.82	M
58	lymphocyte percent	13	2.8	M
58	glutamic oxalacetic transaminase	30	29.6	M
58	total bile acid	37	3.3	M
58	neutrophilic granulocyte percent	13	94.2	M
58	neutrophilic granulocyte percent	42	57.1	M
58	total bile acid	25	3.1	M
58	Interleukin 6	35	7.05	M
58	glutamic oxalacetic transaminase	37	42	M
58	alkaline phosphatase	30	92.5	M
58	neutrophilic granulocyte percent	14	94.9	M
58	lymphocyte percent	42	32.3	M
58	direct bilirubin	25	3	M
58	C-reactive protein	30	3.04	M
58	creatinine	30	77.2	M
58	direct bilirubin	30	3.2	M
58	glutamic-pyruvic transaminase	18	51.5	M
58	glutamic oxalacetic transaminase	18	28.2	M
58	neutrophilic granulocyte percent	30	64.1	M
58	creatinine	23	71.3	M
58	C-reactive protein	25	12.27	M
58	alkaline phosphatase	37	64.6	M
58	glutamic-pyruvic transaminase	37	38.4	M
58	C-reactive protein	42	0.5	M
58	glutamic oxalacetic transaminase	25	33	M
58	lymphocyte percent	25	16.8	M
58	neutrophilic granulocyte percent	25	73.6	M
58	lymphocyte percent	30	21.6	M
58	neutrophilic granulocyte percent	37	46.8	M
58	total bilirubin	37	9.3	M
58	creatinine	37	74.9	M
58	lymphocyte percent	14	4.4	M
58	direct bilirubin	37	4	M
58	creatinine	14	70.8	M
59	indirect bilirubin	22	10.12	M
59	B-type natriuretic peptide	22	394.29	M
59	total bile acid	22	13.9	M
59	direct bilirubin	22	9.2	M
59	alkaline phosphatase	22	165.3	M
59	creatinine	22	81.5	M
59	lymphocyte percent	22	2.1	M
59	C-reactive protein	19	114.37	M
59	neutrophilic granulocyte percent	18	81.9	M
59	total bilirubin	22	16.8	M
59	total bilirubin	22	18.9	M
59	neutrophilic granulocyte percent	22	91	M
59	C-reactive protein	18	90.69	M
59	lymphocyte percent	18	8.8	M
59	direct bilirubin	22	8.8	M
59	B-type natriuretic peptide	22	402.2	M
59	neutrophilic granulocyte percent	19	92.8	M
59	alkaline phosphatase	22	152.6	M
59	glutamic oxalacetic transaminase	22	27.1	M
59	C-reactive protein	22	127.46	M
59	glutamic-pyruvic transaminase	22	73.4	M
59	neutrophilic granulocyte percent	22	90.6	M
59	glutamic oxalacetic transaminase	22	69.4	M
59	total bile acid	22	10.9	M
59	lymphocyte percent	22	2.9	M
59	creatinine	19	73.5	M
59	creatinine	22	72.5	M
59	glutamic-pyruvic transaminase	22	96.3	M
59	lymphocyte percent	19	3	M
59	C-reactive protein	22	139.03	M
60	C-reactive protein	26	4.35	M
60	total bilirubin	22	11.5	M
60	neutrophilic granulocyte percent	26	71	M
60	glutamic-pyruvic transaminase	26	63.5	M
60	C-reactive protein	22	3.3	M
60	creatinine	22	74	M
60	lymphocyte percent	15	15.8	M
60	alkaline phosphatase	22	129.1	M
60	alkaline phosphatase	26	122	M
60	glutamic oxalacetic transaminase	22	31.6	M
60	total bilirubin	26	10.3	M
60	direct bilirubin	26	3.5	M
60	total bile acid	22	5.1	M
60	lymphocyte percent	26	19.4	M
60	C-reactive protein	15	23.32	M
60	lymphocyte percent	22	21.4	M
60	total bile acid	26	2.5	M
60	glutamic oxalacetic transaminase	26	28.6	M
60	neutrophilic granulocyte percent	15	70.3	M
60	direct bilirubin	22	4.3	M
60	glutamic-pyruvic transaminase	22	80	M
60	creatinine	26	68.9	M
60	neutrophilic granulocyte percent	22	68.1	M
61	glutamic oxalacetic transaminase	20	30.4	M
61	lymphocyte percent	16	9.9	M
61	total bile acid	20	8.9	M
61	neutrophilic granulocyte percent	16	82.4	M
61	creatinine	20	73.1	M
61	neutrophilic granulocyte percent	21	91.6	M
61	lymphocyte percent	20	5	M
61	creatinine	16	69.4	M
61	lymphocyte percent	21	5	M
61	direct bilirubin	20	5.2	M
61	total bilirubin	20	10.8	M
61	alkaline phosphatase	20	129.4	M
61	C-reactive protein	20	51.13	M
61	C-reactive protein	16	128.3	M
61	C-reactive protein	21	201	M
61	neutrophilic granulocyte percent	20	89.5	M
61	glutamic-pyruvic transaminase	20	89.4	M
62	creatinine	35	60.5	F
62	glutamic oxalacetic transaminase	35	34.4	F
62	glutamic-pyruvic transaminase	35	62.9	F
62	lymphocyte percent	35	22.9	F
62	C-reactive protein	35	2.89	F
62	total bilirubin	35	9.1	F
62	total bile acid	35	5.5	F
62	direct bilirubin	35	2.2	F
62	alkaline phosphatase	35	71.7	F
62	neutrophilic granulocyte percent	35	68.9	F
63	total bile acid	30	7.4	F
63	creatinine	30	55.2	F
63	direct bilirubin	30	1.7	F
63	glutamic-pyruvic transaminase	30	28.5	F
63	glutamic oxalacetic transaminase	30	18.2	F
63	C-reactive protein	30	3.52	F
63	alkaline phosphatase	30	64.2	F
63	neutrophilic granulocyte percent	30	68	F
63	total bilirubin	30	5.8	F
63	lymphocyte percent	30	19.8	F
64	glutamic-pyruvic transaminase	32	23.8	F
64	glutamic-pyruvic transaminase	39	31.9	F
64	lymphocyte percent	32	16.5	F
64	C-reactive protein	36	1.42	F
64	glutamic oxalacetic transaminase	22	23.8	F
64	direct bilirubin	39	2.1	F
64	C-reactive protein	32	7.34	F
64	glutamic oxalacetic transaminase	24	23.2	F
64	neutrophilic granulocyte percent	36	62.9	F
64	lymphocyte percent	39	28.8	F
64	total bile acid	22	4.5	F
64	C-reactive protein	18	2.81	F
64	C-reactive protein	39	0.61	F
64	total bilirubin	24	8.6	F
64	neutrophilic granulocyte percent	39	62	F
64	neutrophilic granulocyte percent	18	53.6	F
64	total bile acid	32	2.7	F
64	lymphocyte percent	17	19.8	F
64	neutrophilic granulocyte percent	17	69.5	F
64	neutrophilic granulocyte percent	24	54.9	F
64	total bile acid	24	3.1	F
64	lymphocyte percent	24	33.8	F
64	direct bilirubin	32	2.8	F
64	direct bilirubin	22	3.4	F
64	glutamic-pyruvic transaminase	22	37.1	F
64	creatinine	36	55.9	F
64	alkaline phosphatase	36	80.1	F
64	creatinine	18	49.1	F
64	direct bilirubin	36	1.4	F
64	lymphocyte percent	36	25.5	F
64	alkaline phosphatase	24	67.5	F
64	C-reactive protein	17	4.22	F
64	creatinine	39	52.4	F
64	creatinine	32	58.1	F
64	total bilirubin	22	9.5	F
64	alkaline phosphatase	22	58.7	F
64	glutamic oxalacetic transaminase	39	18	F
64	direct bilirubin	24	3	F
64	glutamic oxalacetic transaminase	32	17.9	F
64	total bilirubin	36	4.2	F
64	C-reactive protein	24	0.64	F
64	glutamic oxalacetic transaminase	36	22.3	F
64	indirect bilirubin	36	2.8	F
64	B-type natriuretic peptide	32	0.01	F
64	alkaline phosphatase	32	65.8	F
64	creatinine	24	52.2	F
64	total bilirubin	39	6.5	F
64	total bilirubin	32	8.4	F
64	glutamic-pyruvic transaminase	24	38.5	F
64	total bile acid	36	5	F
64	alkaline phosphatase	39	70.8	F
64	neutrophilic granulocyte percent	32	70.1	F
64	lymphocyte percent	18	34.3	F
64	glutamic-pyruvic transaminase	36	39.3	F
64	total bile acid	39	2.5	F
65	total bilirubin	29	7.5	M
65	C-reactive protein	29	1.41	M
65	C-reactive protein	18	6.88	M
65	B-type natriuretic peptide	29	16.9	M
65	total bile acid	29	11.8	M
65	lymphocyte percent	18	22.6	M
65	glutamic oxalacetic transaminase	29	27.3	M
65	direct bilirubin	29	2.3	M
65	neutrophilic granulocyte percent	29	51.5	M
65	lymphocyte percent	29	39.8	M
65	neutrophilic granulocyte percent	18	69.4	M
65	glutamic-pyruvic transaminase	29	27	M
65	alkaline phosphatase	29	81.3	M
65	creatinine	29	67	M
66	neutrophilic granulocyte percent	60	42.7	M
66	glutamic oxalacetic transaminase	44	25.3	M
66	lymphocyte percent	30	10.1	M
66	C-reactive protein	58	1.85	M
66	total bile acid	44	5	M
66	C-reactive protein	36	0.26	M
66	alkaline phosphatase	50	73	M
66	total bile acid	50	9.3	M
66	C-reactive protein	23	14.15	M
66	direct bilirubin	56	3.8	M
66	lymphocyte percent	23	17.8	M
66	neutrophilic granulocyte percent	56	47.3	M
66	lymphocyte percent	56	34.5	M
66	total bile acid	26	0.1	M
66	Interleukin 6	60	2.69	M
66	neutrophilic granulocyte percent	33	86.3	M
66	neutrophilic granulocyte percent	44	73.6	M
66	direct bilirubin	50	4.3	M
66	alkaline phosphatase	26	92.9	M
66	lymphocyte percent	50	16.9	M
66	C-reactive protein	30	1.58	M
66	glutamic-pyruvic transaminase	36	66.8	M
66	neutrophilic granulocyte percent	23	65.8	M
66	lymphocyte percent	36	7.7	M
66	neutrophilic granulocyte percent	50	69.1	M
66	lymphocyte percent	58	39.6	M
66	total bilirubin	26	9.7	M
66	total bile acid	56	10.4	M
66	glutamic-pyruvic transaminase	60	71	M
66	C-reactive protein	56	2.03	M
66	C-reactive protein	33	0.91	M
66	creatinine	64	75.2	M
66	Interleukin 6	50	3.79	M
66	neutrophilic granulocyte percent	36	87.9	M
66	total bilirubin	44	11.7	M
66	direct bilirubin	60	2.3	M
66	glutamic-pyruvic transaminase	44	68.7	M
66	creatinine	50	79.4	M
66	alkaline phosphatase	64	76.5	M
66	B-type natriuretic peptide	30	23.76	M
66	Interleukin 6	64	2.01	M
66	C-reactive protein	50	3.23	M
66	total bile acid	60	14.7	M
66	lymphocyte percent	60	38	M
66	neutrophilic granulocyte percent	30	89.7	M
66	creatinine	56	72	M
66	alkaline phosphatase	60	82.7	M
66	total bile acid	64	4.7	M
66	neutrophilic granulocyte percent	58	42.2	M
66	glutamic-pyruvic transaminase	26	51.5	M
66	direct bilirubin	26	3.4	M
66	alkaline phosphatase	44	85.5	M
66	alkaline phosphatase	36	74.4	M
66	glutamic oxalacetic transaminase	26	36.3	M
66	glutamic oxalacetic transaminase	36	18.7	M
66	Interleukin 6	37	NA	M
66	total bilirubin	60	7.6	M
66	Interleukin 6	37	NA	M
66	indirect bilirubin	64	6.32	M
66	direct bilirubin	64	3	M
66	total bile acid	30	3.6	M
66	lymphocyte percent	33	10.1	M
66	creatinine	44	90.5	M
66	total bilirubin	36	8.3	M
66	creatinine	26	94.6	M
66	total bile acid	36	5.3	M
66	glutamic-pyruvic transaminase	64	57.9	M
66	glutamic oxalacetic transaminase	56	48	M
66	glutamic oxalacetic transaminase	60	46.9	M
66	Interleukin 6	56	2.53	M
66	direct bilirubin	36	2.6	M
66	lymphocyte percent	64	33.3	M
66	alkaline phosphatase	56	74.7	M
66	lymphocyte percent	44	13.3	M
66	alkaline phosphatase	30	102.4	M
66	creatinine	60	72.9	M
66	glutamic-pyruvic transaminase	56	58.6	M
66	glutamic-pyruvic transaminase	50	40.6	M
66	total bilirubin	56	11.6	M
66	total bilirubin	64	9.3	M
66	direct bilirubin	44	3.8	M
66	total bilirubin	30	10.1	M
66	C-reactive protein	44	20.92	M
66	direct bilirubin	30	3.4	M
66	neutrophilic granulocyte percent	64	53.5	M
66	creatinine	36	70	M
66	C-reactive protein	60	2.11	M
66	glutamic oxalacetic transaminase	64	37.4	M
66	glutamic oxalacetic transaminase	50	23.2	M
66	glutamic-pyruvic transaminase	30	53.5	M
66	glutamic oxalacetic transaminase	30	28.9	M
66	total bilirubin	50	11.6	M
66	creatinine	30	82.4	M
66	C-reactive protein	64	1.13	M
67	total bilirubin	32	10.2	F
67	total bile acid	32	0.1	F
67	creatinine	32	48.9	F
67	lymphocyte percent	32	31.7	F
67	C-reactive protein	32	0.96	F
67	direct bilirubin	32	2.8	F
67	alkaline phosphatase	32	52.7	F
67	glutamic oxalacetic transaminase	32	17.3	F
67	neutrophilic granulocyte percent	32	61.1	F
67	indirect bilirubin	32	7.47	F
67	lymphocyte percent	16	9.9	F
67	neutrophilic granulocyte percent	16	83.8	F
67	glutamic-pyruvic transaminase	32	28.4	F
67	C-reactive protein	16	10.3	F
68	neutrophilic granulocyte percent	14	50.7	F
68	lymphocyte percent	14	38.4	F
68	C-reactive protein	14	2.1	F
69	direct bilirubin	37	2.2	F
69	indirect bilirubin	37	6.65	F
69	creatinine	45	57.4	F
69	glutamic oxalacetic transaminase	37	25.1	F
69	lymphocyte percent	45	33.3	F
69	creatinine	37	59.9	F
69	glutamic-pyruvic transaminase	45	42.9	F
69	C-reactive protein	37	0.23	F
69	C-reactive protein	31	0.76	F
69	alkaline phosphatase	37	85.8	F
69	total bile acid	37	8.9	F
69	neutrophilic granulocyte percent	31	52.5	F
69	total bile acid	45	7	F
69	glutamic oxalacetic transaminase	45	25.7	F
69	B-type natriuretic peptide	45	0.01	F
69	lymphocyte percent	31	38.3	F
69	glutamic-pyruvic transaminase	37	40.6	F
69	total bilirubin	37	8.8	F
69	total bilirubin	45	10.7	F
69	neutrophilic granulocyte percent	45	56.6	F
69	direct bilirubin	45	2.9	F
69	lymphocyte percent	37	37.9	F
69	alkaline phosphatase	45	73.6	F
69	neutrophilic granulocyte percent	37	52.7	F
70	alkaline phosphatase	40	85.8	F
70	C-reactive protein	31	2.64	F
70	neutrophilic granulocyte percent	40	77.3	F
70	neutrophilic granulocyte percent	31	61	F
70	lymphocyte percent	40	19.1	F
70	C-reactive protein	40	6.9	F
70	lymphocyte percent	31	30.6	F
70	creatinine	40	117.7	F
70	total bilirubin	40	6.6	F
70	glutamic-pyruvic transaminase	40	20.3	F
70	direct bilirubin	40	1.6	F
70	total bile acid	40	3.5	F
70	glutamic oxalacetic transaminase	40	17.3	F
71	direct bilirubin	23	2	M
71	total bile acid	23	4.2	M
71	glutamic oxalacetic transaminase	23	13.7	M
71	indirect bilirubin	23	4.23	M
71	C-reactive protein	23	0.5	M
71	neutrophilic granulocyte percent	23	69.3	M
71	creatinine	23	87	M
71	alkaline phosphatase	23	74.3	M
71	total bilirubin	23	6.2	M
71	glutamic-pyruvic transaminase	23	14.7	M
71	lymphocyte percent	23	18.1	M
72	direct bilirubin	18	6.3	F
72	lymphocyte percent	16	22.3	F
72	alkaline phosphatase	18	78.2	F
72	glutamic oxalacetic transaminase	18	37.5	F
72	glutamic-pyruvic transaminase	18	30.6	F
72	total bile acid	18	32.5	F
72	total bilirubin	18	17.5	F
72	neutrophilic granulocyte percent	16	66.9	F
72	C-reactive protein	16	1.29	F
72	neutrophilic granulocyte percent	11	69.4	F
72	neutrophilic granulocyte percent	18	66.2	F
72	lymphocyte percent	11	20.3	F
72	lymphocyte percent	18	21.7	F
72	C-reactive protein	11	3	F
73	C-reactive protein	37	0.54	M
73	lymphocyte percent	37	28.6	M
73	neutrophilic granulocyte percent	37	62.2	M
74	C-reactive protein	14	8.64	F
74	neutrophilic granulocyte percent	14	65.3	F
74	lymphocyte percent	14	20.3	F
74	creatinine	14	56.6	F
75	alkaline phosphatase	34	45.3	M
75	direct bilirubin	18	4.3	M
75	creatinine	30	65.8	M
75	C-reactive protein	34	0.6	M
75	indirect bilirubin	18	6.15	M
75	direct bilirubin	30	3	M
75	total bilirubin	25	9.8	M
75	neutrophilic granulocyte percent	34	51.8	M
75	C-reactive protein	18	7.63	M
75	alkaline phosphatase	18	57.5	M
75	neutrophilic granulocyte percent	25	64.5	M
75	creatinine	34	65.3	M
75	lymphocyte percent	30	31.1	M
75	glutamic-pyruvic transaminase	18	20.3	M
75	C-reactive protein	14	10	M
75	total bile acid	25	2.9	M
75	lymphocyte percent	34	31.1	M
75	glutamic oxalacetic transaminase	25	14.2	M
75	glutamic-pyruvic transaminase	34	26.2	M
75	alkaline phosphatase	30	47.7	M
75	creatinine	25	63.8	M
75	total bilirubin	30	8.7	M
75	creatinine	18	67.6	M
75	neutrophilic granulocyte percent	18	66.3	M
75	neutrophilic granulocyte percent	14	79.5	M
75	lymphocyte percent	14	13.1	M
75	lymphocyte percent	25	23.4	M
75	total bile acid	18	4.3	M
75	alkaline phosphatase	25	52	M
75	glutamic oxalacetic transaminase	34	22	M
75	glutamic-pyruvic transaminase	30	18.3	M
75	total bile acid	34	3.2	M
75	direct bilirubin	34	2.6	M
75	lymphocyte percent	18	19.2	M
75	B-type natriuretic peptide	30	0.01	M
75	neutrophilic granulocyte percent	30	51.4	M
75	C-reactive protein	30	0.76	M
75	total bilirubin	18	10.5	M
75	glutamic oxalacetic transaminase	18	16	M
75	total bile acid	30	2.4	M
75	glutamic oxalacetic transaminase	30	15.5	M
75	glutamic-pyruvic transaminase	25	18.3	M
75	direct bilirubin	25	3.7	M
75	C-reactive protein	25	0.79	M
75	total bilirubin	34	8	M
76	C-reactive protein	27	2.44	F
76	total bile acid	27	2.6	F
76	lymphocyte percent	36	13.2	F
76	glutamic oxalacetic transaminase	36	18.9	F
76	total bile acid	31	0	F
76	neutrophilic granulocyte percent	27	86.1	F
76	lymphocyte percent	31	9	F
76	C-reactive protein	31	10.55	F
76	glutamic-pyruvic transaminase	27	69.7	F
76	creatinine	36	43.1	F
76	glutamic-pyruvic transaminase	36	31.2	F
76	neutrophilic granulocyte percent	36	77.6	F
76	direct bilirubin	36	2.4	F
76	direct bilirubin	27	2	F
76	alkaline phosphatase	27	72.9	F
76	alkaline phosphatase	31	76.7	F
76	total bilirubin	36	8.4	F
76	C-reactive protein	26	3	F
76	glutamic oxalacetic transaminase	27	34.5	F
76	total bilirubin	27	7.3	F
76	C-reactive protein	36	5.63	F
76	C-reactive protein	23	3.3	F
76	indirect bilirubin	27	5.23	F
76	lymphocyte percent	26	5.4	F
76	creatinine	27	41.2	F
76	lymphocyte percent	27	6.4	F
76	total bile acid	36	3.4	F
76	direct bilirubin	31	2.4	F
76	lymphocyte percent	23	1	F
76	neutrophilic granulocyte percent	26	88	F
76	B-type natriuretic peptide	36	0.01	F
76	alkaline phosphatase	36	81.5	F
76	total bilirubin	31	9.4	F
76	neutrophilic granulocyte percent	31	78.7	F
76	creatinine	31	48.4	F
76	neutrophilic granulocyte percent	23	95.4	F
76	glutamic-pyruvic transaminase	31	44.8	F
76	glutamic oxalacetic transaminase	31	24.4	F
77	C-reactive protein	30	9.05	M
77	creatinine	30	69.7	M
77	neutrophilic granulocyte percent	19	74.6	M
77	total bile acid	19	3.8	M
77	total bilirubin	30	8	M
77	glutamic-pyruvic transaminase	30	44.7	M
77	creatinine	35	68	M
77	lymphocyte percent	35	17.4	M
77	total bile acid	30	3	M
77	C-reactive protein	19	7.06	M
77	lymphocyte percent	19	14.1	M
77	total bile acid	35	3.7	M
77	alkaline phosphatase	19	94.9	M
77	neutrophilic granulocyte percent	30	70.6	M
77	direct bilirubin	35	2.8	M
77	C-reactive protein	35	2.33	M
77	indirect bilirubin	35	4.44	M
77	indirect bilirubin	30	4.87	M
77	indirect bilirubin	19	5.6	M
77	glutamic oxalacetic transaminase	35	13	M
77	total bilirubin	35	7.3	M
77	creatinine	19	60	M
77	alkaline phosphatase	30	83.9	M
77	total bilirubin	19	10.3	M
77	neutrophilic granulocyte percent	15	79.2	M
77	lymphocyte percent	30	15.1	M
77	glutamic oxalacetic transaminase	30	18.2	M
77	C-reactive protein	15	12.19	M
77	glutamic oxalacetic transaminase	19	18.6	M
77	glutamic-pyruvic transaminase	19	44.1	M
77	neutrophilic granulocyte percent	35	69.6	M
77	alkaline phosphatase	35	77.9	M
77	direct bilirubin	19	4.7	M
77	glutamic-pyruvic transaminase	35	28.7	M
77	direct bilirubin	30	3.1	M
77	lymphocyte percent	15	11.9	M
77	Interleukin 6	35	4.71	M
78	direct bilirubin	19	10.5	M
78	glutamic oxalacetic transaminase	38	86.5	M
78	glutamic-pyruvic transaminase	19	101.8	M
78	creatinine	40	56	M
78	C-reactive protein	36	135.71	M
78	alkaline phosphatase	40	123	M
78	lymphocyte percent	34	12.9	M
78	total bilirubin	40	9.8	M
78	C-reactive protein	34	50.61	M
78	direct bilirubin	31	4.6	M
78	direct bilirubin	38	5.3	M
78	lymphocyte percent	31	10.8	M
78	neutrophilic granulocyte percent	34	74	M
78	creatinine	23	65.2	M
78	Interleukin 6	38	51.23	M
78	neutrophilic granulocyte percent	36	90.1	M
78	glutamic oxalacetic transaminase	40	88.1	M
78	lymphocyte percent	22	6.8	M
78	creatinine	41	58	M
78	lymphocyte percent	27	11.5	M
78	total bilirubin	31	9.8	M
78	glutamic-pyruvic transaminase	31	62.4	M
78	C-reactive protein	22	27.89	M
78	glutamic oxalacetic transaminase	31	46.1	M
78	glutamic oxalacetic transaminase	19	67.4	M
78	total bile acid	41	3.9	M
78	direct bilirubin	41	6.3	M
78	lymphocyte percent	23	10.3	M
78	total bilirubin	36	15.2	M
78	alkaline phosphatase	23	89.6	M
78	direct bilirubin	27	7.4	M
78	glutamic-pyruvic transaminase	23	89.6	M
78	total bilirubin	27	14.7	M
78	total bilirubin	38	10.7	M
78	alkaline phosphatase	31	119.8	M
78	indirect bilirubin	38	5.39	M
78	glutamic-pyruvic transaminase	38	80.5	M
78	neutrophilic granulocyte percent	47	56.5	M
78	indirect bilirubin	41	7.73	M
78	alkaline phosphatase	41	118.6	M
78	lymphocyte percent	38	8.9	M
78	total bilirubin	34	9.2	M
78	total bile acid	19	4.7	M
78	neutrophilic granulocyte percent	40	63.1	M
78	glutamic-pyruvic transaminase	36	44.8	M
78	total bile acid	27	12.4	M
78	glutamic-pyruvic transaminase	27	63.2	M
78	total bile acid	38	9.3	M
78	creatinine	31	55	M
78	lymphocyte percent	47	25.4	M
78	indirect bilirubin	19	9.13	M
78	neutrophilic granulocyte percent	23	80.1	M
78	C-reactive protein	23	26.03	M
78	C-reactive protein	27	25.67	M
78	glutamic oxalacetic transaminase	34	61.4	M
78	neutrophilic granulocyte percent	41	58.6	M
78	neutrophilic granulocyte percent	31	73.5	M
78	lymphocyte percent	36	4.2	M
78	C-reactive protein	40	36.27	M
78	neutrophilic granulocyte percent	22	84	M
78	alkaline phosphatase	36	112.7	M
78	indirect bilirubin	36	7.27	M
78	C-reactive protein	31	59.01	M
78	glutamic oxalacetic transaminase	41	67.4	M
78	neutrophilic granulocyte percent	27	71.9	M
78	total bile acid	23	8.7	M
78	B-type natriuretic peptide	40	98.04	M
78	creatinine	34	62.8	M
78	glutamic-pyruvic transaminase	41	115.7	M
78	B-type natriuretic peptide	31	60.32	M
78	glutamic-pyruvic transaminase	40	108	M
78	total bile acid	40	14.3	M
78	total bilirubin	41	14	M
78	glutamic oxalacetic transaminase	23	48.3	M
78	direct bilirubin	36	7.9	M
78	creatinine	19	70.5	M
78	total bile acid	34	37.8	M
78	B-type natriuretic peptide	27	97.32	M
78	creatinine	27	55	M
78	creatinine	38	51.7	M
78	total bile acid	31	9	M
78	direct bilirubin	40	4.5	M
78	alkaline phosphatase	38	109.9	M
78	total bile acid	36	38.6	M
78	creatinine	36	62.4	M
78	glutamic oxalacetic transaminase	36	34.7	M
78	total bilirubin	19	19.6	M
78	B-type natriuretic peptide	41	49.04	M
78	direct bilirubin	23	8	M
78	glutamic oxalacetic transaminase	27	37	M
78	C-reactive protein	47	2.69	M
78	indirect bilirubin	40	5.36	M
78	total bilirubin	23	15.4	M
78	lymphocyte percent	41	25.3	M
78	direct bilirubin	34	3.5	M
78	alkaline phosphatase	34	141.7	M
78	glutamic-pyruvic transaminase	34	66.7	M
78	C-reactive protein	38	78.46	M
78	alkaline phosphatase	27	100.8	M
78	C-reactive protein	41	20.31	M
78	alkaline phosphatase	19	78.6	M
78	neutrophilic granulocyte percent	38	80.8	M
78	lymphocyte percent	40	25.4	M
79	total bilirubin	19	6.7	F
79	total bile acid	25	3.1	F
79	indirect bilirubin	19	3.82	F
79	glutamic oxalacetic transaminase	25	22.3	F
79	total bilirubin	25	5.9	F
79	glutamic oxalacetic transaminase	19	19.6	F
79	total bile acid	19	2	F
79	creatinine	25	59.9	F
79	glutamic-pyruvic transaminase	25	36.6	F
79	glutamic-pyruvic transaminase	19	29.3	F
79	C-reactive protein	19	5.74	F
79	indirect bilirubin	25	3.57	F
79	alkaline phosphatase	19	54.4	F
79	direct bilirubin	25	2.3	F
79	neutrophilic granulocyte percent	19	61.8	F
79	direct bilirubin	19	2.9	F
79	creatinine	19	65.7	F
79	alkaline phosphatase	25	56.9	F
79	neutrophilic granulocyte percent	25	70.7	F
79	C-reactive protein	25	64.71	F
79	lymphocyte percent	25	18.5	F
79	lymphocyte percent	19	25.9	F
80	total bilirubin	26	17.1	M
80	total bilirubin	31	7.4	M
80	glutamic-pyruvic transaminase	31	82.6	M
80	direct bilirubin	31	3	M
80	creatinine	31	75.2	M
80	glutamic-pyruvic transaminase	26	103.8	M
80	creatinine	22	80.4	M
80	lymphocyte percent	22	13.3	M
80	alkaline phosphatase	31	98.8	M
80	neutrophilic granulocyte percent	22	78.6	M
80	glutamic-pyruvic transaminase	38	97.1	M
80	alkaline phosphatase	19	184.1	M
80	C-reactive protein	26	8.31	M
80	indirect bilirubin	38	6.39	M
80	lymphocyte percent	26	22.2	M
80	C-reactive protein	22	7.84	M
80	glutamic-pyruvic transaminase	19	142.1	M
80	glutamic oxalacetic transaminase	38	34.7	M
80	indirect bilirubin	26	10.08	M
80	total bilirubin	38	8.7	M
80	glutamic oxalacetic transaminase	19	34.4	M
80	creatinine	38	59.7	M
80	C-reactive protein	31	2.65	M
80	total bile acid	31	4.2	M
80	total bile acid	26	0	M
80	alkaline phosphatase	26	143.2	M
80	glutamic oxalacetic transaminase	26	30	M
80	neutrophilic granulocyte percent	26	65.8	M
80	total bilirubin	19	9.6	M
80	direct bilirubin	38	2.3	M
80	B-type natriuretic peptide	31	32.44	M
80	direct bilirubin	26	7	M
80	creatinine	26	88.6	M
80	lymphocyte percent	31	21.1	M
80	total bile acid	38	3.1	M
80	total bile acid	19	0	M
80	alkaline phosphatase	38	93.4	M
80	indirect bilirubin	19	5.01	M
80	direct bilirubin	19	4.6	M
80	neutrophilic granulocyte percent	38	57.9	M
80	creatinine	19	78.3	M
80	C-reactive protein	38	2.99	M
80	glutamic oxalacetic transaminase	31	36.4	M
80	lymphocyte percent	38	28.4	M
80	neutrophilic granulocyte percent	31	69.5	M
81	alkaline phosphatase	27	53.6	M
81	glutamic-pyruvic transaminase	35	86.4	M
81	glutamic oxalacetic transaminase	35	54.7	M
81	neutrophilic granulocyte percent	21	74.4	M
81	Interleukin 6	39	2.96	M
81	glutamic oxalacetic transaminase	21	19.9	M
81	neutrophilic granulocyte percent	27	66.6	M
81	glutamic-pyruvic transaminase	21	28	M
81	lymphocyte percent	35	24.9	M
81	glutamic-pyruvic transaminase	27	31.9	M
81	total bile acid	21	3	M
81	C-reactive protein	27	8.4	M
81	total bile acid	27	2.2	M
81	direct bilirubin	21	6	M
81	C-reactive protein	21	92.1	M
81	creatinine	35	75.7	M
81	alkaline phosphatase	21	52.3	M
81	direct bilirubin	27	2.6	M
81	lymphocyte percent	21	16.1	M
81	lymphocyte percent	27	24.5	M
81	neutrophilic granulocyte percent	35	65.2	M
81	alkaline phosphatase	35	68.3	M
81	direct bilirubin	35	2.3	M
81	total bile acid	35	7.2	M
81	C-reactive protein	35	5.53	M
81	total bilirubin	27	6.6	M
81	glutamic oxalacetic transaminase	27	21.3	M
81	creatinine	21	68.6	M
81	total bilirubin	35	7.1	M
81	total bilirubin	21	14.3	M
82	glutamic-pyruvic transaminase	17	34.9	F
82	lymphocyte percent	16	34.9	F
82	glutamic oxalacetic transaminase	17	24	F
82	total bilirubin	17	10.5	F
82	neutrophilic granulocyte percent	16	55.7	F
82	direct bilirubin	17	3.2	F
82	total bile acid	17	3.6	F
82	alkaline phosphatase	17	48.4	F
82	C-reactive protein	16	0	F
83	glutamic-pyruvic transaminase	17	30.3	F
83	neutrophilic granulocyte percent	15	65.1	F
83	lymphocyte percent	15	23.4	F
83	C-reactive protein	15	2.77	F
83	glutamic oxalacetic transaminase	17	31.4	F
83	direct bilirubin	17	1.8	F
83	total bile acid	17	0	F
83	total bilirubin	17	7.4	F
83	alkaline phosphatase	17	61.1	F
83	Interleukin 6	31	7.63	F
84	neutrophilic granulocyte percent	9	70.2	F
84	alkaline phosphatase	20	77.3	F
84	lymphocyte percent	9	24.5	F
84	glutamic oxalacetic transaminase	20	14	F
84	direct bilirubin	9	3.6	F
84	total bile acid	20	2.6	F
84	indirect bilirubin	15	8.08	F
84	C-reactive protein	7	76.45	F
84	neutrophilic granulocyte percent	7	69.5	F
84	indirect bilirubin	9	5.58	F
84	lymphocyte percent	7	25.1	F
84	total bilirubin	20	7.7	F
84	lymphocyte percent	15	35.8	F
84	C-reactive protein	9	28.77	F
84	creatinine	20	48.9	F
84	neutrophilic granulocyte percent	20	52.8	F
84	lymphocyte percent	20	41.4	F
84	direct bilirubin	20	2.2	F
84	neutrophilic granulocyte percent	15	55.3	F
84	glutamic-pyruvic transaminase	15	38.3	F
84	direct bilirubin	15	3.7	F
84	total bile acid	9	0	F
84	glutamic oxalacetic transaminase	15	23.2	F
84	indirect bilirubin	20	5.52	F
84	total bile acid	15	2.2	F
84	glutamic-pyruvic transaminase	20	20.1	F
84	glutamic oxalacetic transaminase	9	23.2	F
84	creatinine	15	50.6	F
84	alkaline phosphatase	9	95.1	F
84	total bilirubin	9	9.1	F
84	C-reactive protein	15	46.11	F
84	total bilirubin	15	11.7	F
84	alkaline phosphatase	15	94	F
84	glutamic-pyruvic transaminase	9	47.5	F
84	creatinine	9	46.6	F
85	alkaline phosphatase	25	126.9	M
85	neutrophilic granulocyte percent	27	93.6	M
85	glutamic oxalacetic transaminase	25	24.7	M
85	C-reactive protein	26	113.6	M
85	indirect bilirubin	27	5.93	M
85	B-type natriuretic peptide	23	72.82	M
85	lymphocyte percent	23	31.7	M
85	total bilirubin	23	8.2	M
85	creatinine	25	85.5	M
85	glutamic-pyruvic transaminase	23	15.8	M
85	indirect bilirubin	27	6.59	M
85	creatinine	27	116.5	M
85	creatinine	23	72.4	M
85	B-type natriuretic peptide	28	116.13	M
85	lymphocyte percent	26	2.2	M
85	alkaline phosphatase	27	165.3	M
85	direct bilirubin	27	5.5	M
85	C-reactive protein	23	8.88	M
85	C-reactive protein	18	176.68	M
85	glutamic oxalacetic transaminase	28	25.8	M
85	indirect bilirubin	25	3.54	M
85	neutrophilic granulocyte percent	23	60	M
85	glutamic-pyruvic transaminase	25	20.3	M
85	creatinine	28	95.8	M
85	direct bilirubin	27	5	M
85	neutrophilic granulocyte percent	22	94.5	M
85	glutamic-pyruvic transaminase	28	23	M
85	creatinine	27	102.5	M
85	alkaline phosphatase	27	126.7	M
85	glutamic-pyruvic transaminase	27	37.8	M
85	C-reactive protein	22	81.81	M
85	total bile acid	27	0	M
85	total bilirubin	25	7	M
85	lymphocyte percent	22	2.2	M
85	alkaline phosphatase	23	138.8	M
85	alkaline phosphatase	28	153.5	M
85	total bilirubin	27	10.9	M
85	lymphocyte percent	25	2	M
85	direct bilirubin	22	3.5	M
85	neutrophilic granulocyte percent	25	96.4	M
85	glutamic oxalacetic transaminase	23	9.4	M
85	total bilirubin	28	11.6	M
85	C-reactive protein	25	95.7	M
85	total bile acid	23	0.4	M
85	glutamic-pyruvic transaminase	27	23.5	M
85	C-reactive protein	27	167.98	M
85	glutamic oxalacetic transaminase	22	10.6	M
85	neutrophilic granulocyte percent	18	91	M
85	lymphocyte percent	18	6.3	M
85	total bile acid	25	0	M
85	total bile acid	27	2.4	M
85	alkaline phosphatase	22	153.8	M
85	direct bilirubin	28	4.8	M
85	lymphocyte percent	27	2.7	M
85	direct bilirubin	23	2.8	M
85	indirect bilirubin	28	6.75	M
85	B-type natriuretic peptide	22	211.59	M
85	lymphocyte percent	28	3.4	M
85	direct bilirubin	25	3.5	M
85	C-reactive protein	28	183.86	M
85	creatinine	22	0	M
85	creatinine	26	111.3	M
85	glutamic oxalacetic transaminase	27	39.3	M
85	total bile acid	28	2.6	M
85	neutrophilic granulocyte percent	26	94.5	M
85	neutrophilic granulocyte percent	28	92.4	M
85	total bilirubin	27	12.1	M
85	total bilirubin	22	9.4	M
85	B-type natriuretic peptide	27	103.24	M
85	glutamic-pyruvic transaminase	22	19.9	M
85	glutamic oxalacetic transaminase	27	25	M
85	total bile acid	22	0	M
85	B-type natriuretic peptide	26	159.78	M
85	glutamic oxalacetic transaminase	26	34.2	M
86	alkaline phosphatase	23	74.6	M
86	direct bilirubin	31	2.6	M
86	direct bilirubin	23	2.4	M
86	glutamic oxalacetic transaminase	43	31	M
86	glutamic-pyruvic transaminase	43	86.4	M
86	alkaline phosphatase	48	67.4	M
86	total bilirubin	28	8.9	M
86	total bilirubin	23	7.4	M
86	total bile acid	23	4.6	M
86	glutamic-pyruvic transaminase	23	168.2	M
86	creatinine	31	74.5	M
86	alkaline phosphatase	43	80.8	M
86	direct bilirubin	43	2.3	M
86	total bilirubin	43	8.7	M
86	glutamic oxalacetic transaminase	39	30	M
86	lymphocyte percent	20	28	M
86	alkaline phosphatase	39	80.4	M
86	glutamic oxalacetic transaminase	28	125.6	M
86	indirect bilirubin	43	6.38	M
86	alkaline phosphatase	28	97.7	M
86	glutamic-pyruvic transaminase	28	339.2	M
86	creatinine	43	66.8	M
86	C-reactive protein	20	14.08	M
86	alkaline phosphatase	31	97.4	M
86	neutrophilic granulocyte percent	36	44.9	M
86	glutamic-pyruvic transaminase	39	131	M
86	direct bilirubin	39	2.2	M
86	total bile acid	28	5.3	M
86	direct bilirubin	28	2.8	M
86	glutamic-pyruvic transaminase	31	255.5	M
86	glutamic oxalacetic transaminase	48	52	M
86	total bile acid	35	5.8	M
86	total bile acid	43	4.2	M
86	alkaline phosphatase	35	88.6	M
86	total bile acid	31	3.9	M
86	total bilirubin	35	6.6	M
86	Interleukin 6	43	NA	M
86	neutrophilic granulocyte percent	20	60.7	M
86	total bile acid	39	5.8	M
86	total bilirubin	31	9.4	M
86	creatinine	23	65.6	M
86	glutamic-pyruvic transaminase	48	118.5	M
86	direct bilirubin	35	2.1	M
86	total bilirubin	48	6.3	M
86	glutamic oxalacetic transaminase	23	49.5	M
86	glutamic oxalacetic transaminase	35	111	M
86	direct bilirubin	48	2	M
86	lymphocyte percent	36	38.7	M
86	total bile acid	48	3.6	M
86	total bilirubin	39	8	M
86	C-reactive protein	36	2.84	M
86	glutamic-pyruvic transaminase	35	260.6	M
86	glutamic oxalacetic transaminase	31	79.6	M
87	total bile acid	24	3	F
87	neutrophilic granulocyte percent	18	60.7	F
87	glutamic oxalacetic transaminase	31	14.5	F
87	neutrophilic granulocyte percent	24	72	F
87	total bile acid	31	5.7	F
87	glutamic-pyruvic transaminase	31	23	F
87	glutamic-pyruvic transaminase	24	48.6	F
87	lymphocyte percent	31	22.6	F
87	neutrophilic granulocyte percent	31	69.5	F
87	total bilirubin	31	7.1	F
87	glutamic oxalacetic transaminase	24	38.6	F
87	glutamic-pyruvic transaminase	19	44.3	F
87	indirect bilirubin	24	7.93	F
87	total bile acid	19	6	F
87	alkaline phosphatase	19	47.3	F
87	glutamic oxalacetic transaminase	19	25.9	F
87	direct bilirubin	31	2.5	F
87	alkaline phosphatase	31	61.3	F
87	creatinine	31	77.1	F
87	direct bilirubin	19	3	F
87	lymphocyte percent	18	29.2	F
87	lymphocyte percent	24	20.5	F
87	direct bilirubin	24	3.4	F
87	total bilirubin	19	10.2	F
87	alkaline phosphatase	24	66	F
87	creatinine	24	67.9	F
87	indirect bilirubin	31	4.64	F
87	total bilirubin	24	11.3	F
88	indirect bilirubin	26	3.99	F
88	total bilirubin	20	4.3	F
88	total bile acid	20	2.5	F
88	lymphocyte percent	26	19.8	F
88	neutrophilic granulocyte percent	20	53.2	F
88	neutrophilic granulocyte percent	33	64.6	F
88	direct bilirubin	20	1.4	F
88	total bile acid	33	0	F
88	glutamic-pyruvic transaminase	20	28	F
88	alkaline phosphatase	20	74.9	F
88	alkaline phosphatase	33	62.1	F
88	glutamic-pyruvic transaminase	26	59.4	F
88	alkaline phosphatase	26	80.4	F
88	lymphocyte percent	20	38.2	F
88	neutrophilic granulocyte percent	26	70.1	F
88	total bile acid	20	2.4	F
88	alkaline phosphatase	20	74.5	F
88	indirect bilirubin	20	2.9	F
[truncated: 78,380 more rows]

## Sheet: Supplementary Data 3
PatientID	Immune Phnotype	Unit	Days from symptom onset to testing	Sex	Value
77	CD3+ T cell+CD4+ T cell	%	39	M	34.4
77	CD3+ T cell+CD8+ T cell	%	39	M	33.9
77	CD3+ T cell-CD19+ B cell	%	39	M	12.7
77	CD3+ T cell-(CD16+/CD56+) cell	%	39	M	13.1
177	CD3+ T cell+CD4+ T cell	%	37	F	39.2
177	CD3+ T cell+CD8+ T cell	%	37	F	16.6
177	CD3+ T cell-CD19+ B cell	%	37	F	21.1
177	CD3+ T cell-(CD16+/CD56+) cell	%	37	F	16.2
187	CD3+ T cell+CD4+ T cell	%	33	F	43.8
187	CD3+ T cell+CD8+ T cell	%	33	F	24
187	CD3+ T cell-CD19+ B cell	%	33	F	12.6
187	CD3+ T cell-(CD16+/CD56+) cell	%	33	F	11.6
189	CD3+ T cell+CD4+ T cell	%	29	F	38.7
189	CD3+ T cell+CD8+ T cell	%	29	F	12.4
189	CD3+ T cell-CD19+ B cell	%	29	F	36
189	CD3+ T cell-(CD16+/CD56+) cell	%	29	F	5.4
199	CD3+ T cell+CD4+ T cell	%	27	F	49.1
199	CD3+ T cell+CD8+ T cell	%	27	F	23.2
199	CD3+ T cell-CD19+ B cell	%	27	F	18
199	CD3+ T cell-(CD16+/CD56+) cell	%	27	F	NA
212	CD3+ T cell+CD4+ T cell	%	38	M	38.5
212	CD3+ T cell+CD8+ T cell	%	38	M	30.3
212	CD3+ T cell-CD19+ B cell	%	38	M	6.7
212	CD3+ T cell-(CD16+/CD56+) cell	%	38	M	12.1
253	CD3+ T cell+CD4+ T cell	%	26	F	56.1
253	CD3+ T cell+CD8+ T cell	%	26	F	19.9
253	CD3+ T cell-CD19+ B cell	%	26	F	7.8
253	CD3+ T cell-(CD16+/CD56+) cell	%	26	F	11.7
258	CD3+ T cell+CD4+ T cell	%	52	F	10.8
258	CD3+ T cell+CD4+ T cell	%	50	F	15.5
258	CD3+ T cell+CD4+ T cell	%	65	F	12.2
258	CD3+ T cell+CD8+ T cell	%	52	F	67.5
258	CD3+ T cell+CD8+ T cell	%	50	F	64.1
258	CD3+ T cell+CD8+ T cell	%	65	F	66.9
258	CD3+ T cell-CD19+ B cell	%	52	F	0.4
258	CD3+ T cell-CD19+ B cell	%	50	F	0.8
258	CD3+ T cell-CD19+ B cell	%	65	F	NA
258	CD3+ T cell-(CD16+/CD56+) cell	%	52	F	9.3
258	CD3+ T cell-(CD16+/CD56+) cell	%	50	F	12
258	CD3+ T cell-(CD16+/CD56+) cell	%	65	F	10.7
286	CD3+ T cell+CD4+ T cell	%	34	F	48.5
286	CD3+ T cell+CD8+ T cell	%	34	F	24.5
286	CD3+ T cell-CD19+ B cell	%	34	F	12.7
286	CD3+ T cell-(CD16+/CD56+) cell	%	34	F	8.2
294	CD3+ T cell+CD4+ T cell	%	29	M	40.9
294	CD3+ T cell+CD4+ T cell	%	39	M	40.3
294	CD3+ T cell+CD8+ T cell	%	29	M	17.7
294	CD3+ T cell+CD8+ T cell	%	39	M	18.2
294	CD3+ T cell-CD19+ B cell	%	29	M	16.9
294	CD3+ T cell-CD19+ B cell	%	39	M	17.3
294	CD3+ T cell-(CD16+/CD56+) cell	%	29	M	18.2
294	CD3+ T cell-(CD16+/CD56+) cell	%	39	M	15.6
296	CD3+ T cell+CD4+ T cell	%	24	F	47.9
296	CD3+ T cell+CD8+ T cell	%	24	F	23.6
296	CD3+ T cell-CD19+ B cell	%	24	F	10.2
296	CD3+ T cell-(CD16+/CD56+) cell	%	24	F	10.9
301	CD3+ T cell+CD4+ T cell	%	66	M	33.5
301	CD3+ T cell+CD4+ T cell	%	60	M	32.2
301	CD3+ T cell+CD4+ T cell	%	57	M	34.9
301	CD3+ T cell+CD4+ T cell	%	55	M	34.7
301	CD3+ T cell+CD4+ T cell	%	52	M	33.7
301	CD3+ T cell+CD4+ T cell	%	43	M	31.7
301	CD3+ T cell+CD8+ T cell	%	66	M	34.1
301	CD3+ T cell+CD8+ T cell	%	60	M	33.5
301	CD3+ T cell+CD8+ T cell	%	57	M	36.1
301	CD3+ T cell+CD8+ T cell	%	55	M	36.9
301	CD3+ T cell+CD8+ T cell	%	52	M	42
301	CD3+ T cell+CD8+ T cell	%	43	M	50
301	CD3+ T cell-CD19+ B cell	%	66	M	3.9
301	CD3+ T cell-CD19+ B cell	%	60	M	3.3
301	CD3+ T cell-CD19+ B cell	%	57	M	3
301	CD3+ T cell-CD19+ B cell	%	55	M	4.5
301	CD3+ T cell-CD19+ B cell	%	52	M	3.5
301	CD3+ T cell-CD19+ B cell	%	43	M	3.9
301	CD3+ T cell-(CD16+/CD56+) cell	%	66	M	25.9
301	CD3+ T cell-(CD16+/CD56+) cell	%	60	M	20.5
301	CD3+ T cell-(CD16+/CD56+) cell	%	57	M	17.7
301	CD3+ T cell-(CD16+/CD56+) cell	%	55	M	15.6
301	CD3+ T cell-(CD16+/CD56+) cell	%	52	M	14.9
301	CD3+ T cell-(CD16+/CD56+) cell	%	43	M	10.2
325	CD3+ T cell+CD4+ T cell	%	45	M	61.5
325	CD3+ T cell+CD8+ T cell	%	45	M	16.8
325	CD3+ T cell-CD19+ B cell	%	45	M	13.3
325	CD3+ T cell-(CD16+/CD56+) cell	%	45	M	6
339	CD3+ T cell+CD4+ T cell	%	38	F	44
339	CD3+ T cell+CD8+ T cell	%	38	F	21.6
339	CD3+ T cell-CD19+ B cell	%	38	F	7.1
339	CD3+ T cell-(CD16+/CD56+) cell	%	38	F	21.8
351	CD3+ T cell+CD4+ T cell	%	39	M	37.1
351	CD3+ T cell+CD4+ T cell	%	38	M	36.7
351	CD3+ T cell+CD4+ T cell	%	43	M	37.5
351	CD3+ T cell+CD4+ T cell	%	42	M	41.7
351	CD3+ T cell+CD4+ T cell	%	32	M	44.5
351	CD3+ T cell+CD4+ T cell	%	31	M	48.3
351	CD3+ T cell+CD4+ T cell	%	48	M	51.2
351	CD3+ T cell+CD4+ T cell	%	37	M	40.7
351	CD3+ T cell+CD4+ T cell	%	41	M	61.1
351	CD3+ T cell+CD8+ T cell	%	39	M	29.2
351	CD3+ T cell+CD8+ T cell	%	38	M	31.5
351	CD3+ T cell+CD8+ T cell	%	43	M	27
351	CD3+ T cell+CD8+ T cell	%	42	M	35
351	CD3+ T cell+CD8+ T cell	%	32	M	28.9
351	CD3+ T cell+CD8+ T cell	%	31	M	16.2
351	CD3+ T cell+CD8+ T cell	%	48	M	19.3
351	CD3+ T cell+CD8+ T cell	%	37	M	28.5
351	CD3+ T cell+CD8+ T cell	%	41	M	23.4
351	CD3+ T cell-CD19+ B cell	%	39	M	16.9
351	CD3+ T cell-CD19+ B cell	%	38	M	16.5
351	CD3+ T cell-CD19+ B cell	%	43	M	18.5
351	CD3+ T cell-CD19+ B cell	%	42	M	12.8
351	CD3+ T cell-CD19+ B cell	%	32	M	12.7
351	CD3+ T cell-CD19+ B cell	%	31	M	27.1
351	CD3+ T cell-CD19+ B cell	%	48	M	6.9
351	CD3+ T cell-CD19+ B cell	%	37	M	15.6
351	CD3+ T cell-CD19+ B cell	%	41	M	11.3
351	CD3+ T cell-(CD16+/CD56+) cell	%	39	M	9.3
351	CD3+ T cell-(CD16+/CD56+) cell	%	38	M	6.2
351	CD3+ T cell-(CD16+/CD56+) cell	%	43	M	NA
351	CD3+ T cell-(CD16+/CD56+) cell	%	42	M	2.7
351	CD3+ T cell-(CD16+/CD56+) cell	%	32	M	2
351	CD3+ T cell-(CD16+/CD56+) cell	%	31	M	1.9
351	CD3+ T cell-(CD16+/CD56+) cell	%	48	M	1.1
351	CD3+ T cell-(CD16+/CD56+) cell	%	37	M	1
351	CD3+ T cell-(CD16+/CD56+) cell	%	41	M	0.9
382	CD3+ T cell+CD4+ T cell	%	43	F	49.9
382	CD3+ T cell+CD8+ T cell	%	43	F	10.7
382	CD3+ T cell-CD19+ B cell	%	43	F	34.3
382	CD3+ T cell-(CD16+/CD56+) cell	%	43	F	2.9
390	CD3+ T cell+CD4+ T cell	%	41	M	30.5
390	CD3+ T cell+CD8+ T cell	%	41	M	35.4
390	CD3+ T cell-CD19+ B cell	%	41	M	NA
390	CD3+ T cell-(CD16+/CD56+) cell	%	41	M	28.6
395	CD3+ T cell+CD4+ T cell	%	43	F	54.4
395	CD3+ T cell+CD8+ T cell	%	43	F	27.9
395	CD3+ T cell-CD19+ B cell	%	43	F	8.1
395	CD3+ T cell-(CD16+/CD56+) cell	%	43	F	8.1
403	CD3+ T cell+CD4+ T cell	%	37	M	37.5
403	CD3+ T cell+CD8+ T cell	%	37	M	32.4
403	CD3+ T cell-CD19+ B cell	%	37	M	10
403	CD3+ T cell-(CD16+/CD56+) cell	%	37	M	14.9
407	CD3+ T cell+CD4+ T cell	%	32	M	45.9
407	CD3+ T cell+CD8+ T cell	%	32	M	11.8
407	CD3+ T cell-CD19+ B cell	%	32	M	2.5
407	CD3+ T cell-(CD16+/CD56+) cell	%	32	M	30.6
417	CD3+ T cell+CD4+ T cell	%	34	F	53.2
417	CD3+ T cell+CD8+ T cell	%	34	F	21.5
417	CD3+ T cell-CD19+ B cell	%	34	F	2.9
417	CD3+ T cell-(CD16+/CD56+) cell	%	34	F	18.4
439	CD3+ T cell+CD4+ T cell	%	33	F	54.1
439	CD3+ T cell+CD8+ T cell	%	33	F	25.9
439	CD3+ T cell-CD19+ B cell	%	33	F	10.6
439	CD3+ T cell-(CD16+/CD56+) cell	%	33	F	6.9
441	CD3+ T cell+CD4+ T cell	%	38	M	47.9
441	CD3+ T cell+CD4+ T cell	%	29	M	44.7
441	CD3+ T cell+CD8+ T cell	%	38	M	30.3
441	CD3+ T cell+CD8+ T cell	%	29	M	28
441	CD3+ T cell-CD19+ B cell	%	38	M	1.8
441	CD3+ T cell-CD19+ B cell	%	29	M	3.1
441	CD3+ T cell-(CD16+/CD56+) cell	%	38	M	17.9
441	CD3+ T cell-(CD16+/CD56+) cell	%	29	M	16.4
453	CD3+ T cell+CD4+ T cell	%	57	M	31.4
453	CD3+ T cell+CD8+ T cell	%	57	M	20.6
453	CD3+ T cell-CD19+ B cell	%	57	M	12.6
453	CD3+ T cell-(CD16+/CD56+) cell	%	57	M	23.9
487	CD3+ T cell+CD4+ T cell	%	30	F	53.9
487	CD3+ T cell+CD8+ T cell	%	30	F	28.7
487	CD3+ T cell-CD19+ B cell	%	30	F	11.4
487	CD3+ T cell-(CD16+/CD56+) cell	%	30	F	5.3
489	CD3+ T cell+CD4+ T cell	%	45	F	52.6
489	CD3+ T cell+CD8+ T cell	%	45	F	14.3
489	CD3+ T cell-CD19+ B cell	%	45	F	6.9
489	CD3+ T cell-(CD16+/CD56+) cell	%	45	F	9.1
490	CD3+ T cell+CD4+ T cell	%	30	F	41.7
490	CD3+ T cell+CD8+ T cell	%	30	F	20.7
490	CD3+ T cell-CD19+ B cell	%	30	F	2.7
490	CD3+ T cell-(CD16+/CD56+) cell	%	30	F	12.7
498	CD3+ T cell+CD4+ T cell	%	28	M	34
498	CD3+ T cell+CD4+ T cell	%	39	M	43.7
498	CD3+ T cell+CD8+ T cell	%	28	M	35.6
498	CD3+ T cell+CD8+ T cell	%	39	M	28.4
498	CD3+ T cell-CD19+ B cell	%	28	M	3.6
498	CD3+ T cell-CD19+ B cell	%	39	M	11.2
498	CD3+ T cell-(CD16+/CD56+) cell	%	28	M	7
498	CD3+ T cell-(CD16+/CD56+) cell	%	39	M	13.3
508	CD3+ T cell+CD4+ T cell	%	31	M	44
508	CD3+ T cell+CD4+ T cell	%	32	M	46.2
508	CD3+ T cell+CD8+ T cell	%	31	M	22.7
508	CD3+ T cell+CD8+ T cell	%	32	M	26
508	CD3+ T cell-CD19+ B cell	%	31	M	21.9
508	CD3+ T cell-CD19+ B cell	%	32	M	21.9
508	CD3+ T cell-(CD16+/CD56+) cell	%	31	M	8.6
508	CD3+ T cell-(CD16+/CD56+) cell	%	32	M	NA
514	CD3+ T cell+CD4+ T cell	%	45	M	57.5
514	CD3+ T cell+CD8+ T cell	%	45	M	25
514	CD3+ T cell-CD19+ B cell	%	45	M	7.3
514	CD3+ T cell-(CD16+/CD56+) cell	%	45	M	5.9
525	CD3+ T cell+CD4+ T cell	%	48	M	39.9
525	CD3+ T cell+CD8+ T cell	%	48	M	17.7
525	CD3+ T cell-CD19+ B cell	%	48	M	5.9
525	CD3+ T cell-(CD16+/CD56+) cell	%	48	M	25.8
529	CD3+ T cell+CD4+ T cell	%	35	F	49.9
529	CD3+ T cell+CD4+ T cell	%	43	F	49
529	CD3+ T cell+CD8+ T cell	%	35	F	16.4
529	CD3+ T cell+CD8+ T cell	%	43	F	19.4
529	CD3+ T cell-CD19+ B cell	%	35	F	1
529	CD3+ T cell-CD19+ B cell	%	43	F	11.7
529	CD3+ T cell-(CD16+/CD56+) cell	%	35	F	13.7
529	CD3+ T cell-(CD16+/CD56+) cell	%	43	F	12
540	CD3+ T cell+CD4+ T cell	%	38	F	38.1
540	CD3+ T cell+CD8+ T cell	%	38	F	21.9
540	CD3+ T cell-CD19+ B cell	%	38	F	15.5
540	CD3+ T cell-(CD16+/CD56+) cell	%	38	F	17.9
544	CD3+ T cell+CD4+ T cell	%	29	F	46.9
544	CD3+ T cell+CD8+ T cell	%	29	F	24.8
544	CD3+ T cell-CD19+ B cell	%	29	F	15.2
544	CD3+ T cell-(CD16+/CD56+) cell	%	29	F	7.3
562	CD3+ T cell+CD4+ T cell	%	41	M	48.1
562	CD3+ T cell+CD8+ T cell	%	41	M	32.6
562	CD3+ T cell-CD19+ B cell	%	41	M	4.9
562	CD3+ T cell-(CD16+/CD56+) cell	%	41	M	8.3
580	CD3+ T cell+CD4+ T cell	%	29	F	28.1
580	CD3+ T cell+CD8+ T cell	%	29	F	27.5
580	CD3+ T cell-CD19+ B cell	%	29	F	10.4
580	CD3+ T cell-(CD16+/CD56+) cell	%	29	F	28.9
585	CD3+ T cell+CD4+ T cell	%	36	F	42.9
585	CD3+ T cell+CD8+ T cell	%	36	F	19.3
585	CD3+ T cell-CD19+ B cell	%	36	F	9.9
585	CD3+ T cell-(CD16+/CD56+) cell	%	36	F	24.4
618	CD3+ T cell+CD4+ T cell	%	59	M	23.1
618	CD3+ T cell+CD4+ T cell	%	50	M	24.1
618	CD3+ T cell+CD4+ T cell	%	54	M	28.8
618	CD3+ T cell+CD8+ T cell	%	59	M	20.4
618	CD3+ T cell+CD8+ T cell	%	50	M	20.6
618	CD3+ T cell+CD8+ T cell	%	54	M	18.5
618	CD3+ T cell-CD19+ B cell	%	59	M	11.1
618	CD3+ T cell-CD19+ B cell	%	50	M	24.4
618	CD3+ T cell-CD19+ B cell	%	54	M	29.6
618	CD3+ T cell-(CD16+/CD56+) cell	%	59	M	40.9
618	CD3+ T cell-(CD16+/CD56+) cell	%	50	M	29
618	CD3+ T cell-(CD16+/CD56+) cell	%	54	M	21.5
624	CD3+ T cell+CD4+ T cell	%	40	F	67.6
624	CD3+ T cell+CD4+ T cell	%	60	F	42.6
624	CD3+ T cell+CD4+ T cell	%	58	F	43.5
624	CD3+ T cell+CD4+ T cell	%	51	F	54.6
624	CD3+ T cell+CD8+ T cell	%	40	F	18.1
624	CD3+ T cell+CD8+ T cell	%	60	F	25.4
624	CD3+ T cell+CD8+ T cell	%	58	F	27.3
624	CD3+ T cell+CD8+ T cell	%	51	F	22.3
624	CD3+ T cell-CD19+ B cell	%	40	F	7.8
624	CD3+ T cell-CD19+ B cell	%	60	F	4.2
624	CD3+ T cell-CD19+ B cell	%	58	F	5.3
624	CD3+ T cell-CD19+ B cell	%	51	F	5.3
624	CD3+ T cell-(CD16+/CD56+) cell	%	40	F	3.9
624	CD3+ T cell-(CD16+/CD56+) cell	%	60	F	16.5
624	CD3+ T cell-(CD16+/CD56+) cell	%	58	F	15.7
624	CD3+ T cell-(CD16+/CD56+) cell	%	51	F	13
629	CD3+ T cell+CD4+ T cell	%	41	M	47.3
629	CD3+ T cell+CD8+ T cell	%	41	M	14.5
629	CD3+ T cell-CD19+ B cell	%	41	M	11.1
629	CD3+ T cell-(CD16+/CD56+) cell	%	41	M	17.1
639	CD3+ T cell+CD4+ T cell	%	39	M	44.4
639	CD3+ T cell+CD8+ T cell	%	39	M	23.2
639	CD3+ T cell-CD19+ B cell	%	39	M	14.4
639	CD3+ T cell-(CD16+/CD56+) cell	%	39	M	13.1
644	CD3+ T cell+CD4+ T cell	%	44	F	44.8
644	CD3+ T cell+CD4+ T cell	%	48	F	44.4
644	CD3+ T cell+CD4+ T cell	%	53	F	39.3
644	CD3+ T cell+CD8+ T cell	%	44	F	30.6
644	CD3+ T cell+CD8+ T cell	%	48	F	29.7
644	CD3+ T cell+CD8+ T cell	%	53	F	35.6
644	CD3+ T cell-CD19+ B cell	%	44	F	10.7
644	CD3+ T cell-CD19+ B cell	%	48	F	10.5
644	CD3+ T cell-CD19+ B cell	%	53	F	10.4
644	CD3+ T cell-(CD16+/CD56+) cell	%	44	F	9.9
644	CD3+ T cell-(CD16+/CD56+) cell	%	48	F	9.2
644	CD3+ T cell-(CD16+/CD56+) cell	%	53	F	3
657	CD3+ T cell+CD4+ T cell	%	21	M	38.6
657	CD3+ T cell+CD8+ T cell	%	21	M	23.8
657	CD3+ T cell-CD19+ B cell	%	21	M	12.7
657	CD3+ T cell-(CD16+/CD56+) cell	%	21	M	17.7
668	CD3+ T cell+CD4+ T cell	%	40	F	41
668	CD3+ T cell+CD8+ T cell	%	40	F	13.6
668	CD3+ T cell-CD19+ B cell	%	40	F	21.9
668	CD3+ T cell-(CD16+/CD56+) cell	%	40	F	19.3
705	CD3+ T cell+CD4+ T cell	%	52	M	55
705	CD3+ T cell+CD8+ T cell	%	52	M	20.2
705	CD3+ T cell-CD19+ B cell	%	52	M	10.2
705	CD3+ T cell-(CD16+/CD56+) cell	%	52	M	9.7
718	CD3+ T cell+CD4+ T cell	%	50	M	26.8
718	CD3+ T cell+CD4+ T cell	%	45	M	27.4
718	CD3+ T cell+CD4+ T cell	%	41	M	33.9
718	CD3+ T cell+CD8+ T cell	%	50	M	23.9
718	CD3+ T cell+CD8+ T cell	%	45	M	23.7
718	CD3+ T cell+CD8+ T cell	%	41	M	21.5
718	CD3+ T cell-CD19+ B cell	%	50	M	7.8
718	CD3+ T cell-CD19+ B cell	%	45	M	11.5
718	CD3+ T cell-CD19+ B cell	%	41	M	10.8
718	CD3+ T cell-(CD16+/CD56+) cell	%	50	M	36.5
718	CD3+ T cell-(CD16+/CD56+) cell	%	45	M	31.4
718	CD3+ T cell-(CD16+/CD56+) cell	%	41	M	31
735	CD3+ T cell+CD4+ T cell	%	46	M	48.2
735	CD3+ T cell+CD4+ T cell	%	50	M	48.3
735	CD3+ T cell+CD4+ T cell	%	55	M	48.5
735	CD3+ T cell+CD8+ T cell	%	46	M	21.6
735	CD3+ T cell+CD8+ T cell	%	50	M	24
735	CD3+ T cell+CD8+ T cell	%	55	M	26.7
735	CD3+ T cell-CD19+ B cell	%	46	M	4.5
735	CD3+ T cell-CD19+ B cell	%	50	M	7
735	CD3+ T cell-CD19+ B cell	%	55	M	6.1
735	CD3+ T cell-(CD16+/CD56+) cell	%	46	M	19.2
735	CD3+ T cell-(CD16+/CD56+) cell	%	50	M	15.3
735	CD3+ T cell-(CD16+/CD56+) cell	%	55	M	13.5
737	CD3+ T cell+CD4+ T cell	%	27	F	40.8
737	CD3+ T cell+CD8+ T cell	%	27	F	13
737	CD3+ T cell-CD19+ B cell	%	27	F	32.4
737	CD3+ T cell-(CD16+/CD56+) cell	%	27	F	7.8
779	CD3+ T cell+CD4+ T cell	%	47	F	33.6
779	CD3+ T cell+CD8+ T cell	%	47	F	24.3
779	CD3+ T cell-CD19+ B cell	%	47	F	8.5
779	CD3+ T cell-(CD16+/CD56+) cell	%	47	F	18.4
792	CD3+ T cell+CD4+ T cell	%	44	F	47.4
792	CD3+ T cell+CD4+ T cell	%	46	F	49.6
792	CD3+ T cell+CD8+ T cell	%	44	F	14.9
792	CD3+ T cell+CD8+ T cell	%	46	F	15.4
792	CD3+ T cell-CD19+ B cell	%	44	F	17.2
792	CD3+ T cell-CD19+ B cell	%	46	F	3.4
792	CD3+ T cell-(CD16+/CD56+) cell	%	44	F	7.9
792	CD3+ T cell-(CD16+/CD56+) cell	%	46	F	19.7
800	CD3+ T cell+CD4+ T cell	%	30	F	44.5
800	CD3+ T cell+CD8+ T cell	%	30	F	14.3
800	CD3+ T cell-CD19+ B cell	%	30	F	30.2
800	CD3+ T cell-(CD16+/CD56+) cell	%	30	F	8.2
803	CD3+ T cell+CD4+ T cell	%	66	M	37.6
803	CD3+ T cell+CD4+ T cell	%	57	M	50.2
803	CD3+ T cell+CD8+ T cell	%	66	M	22.7
803	CD3+ T cell+CD8+ T cell	%	57	M	23.6
803	CD3+ T cell-CD19+ B cell	%	66	M	5.2
803	CD3+ T cell-CD19+ B cell	%	57	M	8.6
803	CD3+ T cell-(CD16+/CD56+) cell	%	66	M	30.6
803	CD3+ T cell-(CD16+/CD56+) cell	%	57	M	15.3
828	CD3+ T cell+CD4+ T cell	%	55	M	36.5
828	CD3+ T cell+CD4+ T cell	%	42	M	41.4
828	CD3+ T cell+CD8+ T cell	%	55	M	14.8
828	CD3+ T cell+CD8+ T cell	%	42	M	8.2
828	CD3+ T cell-CD19+ B cell	%	55	M	4.9
828	CD3+ T cell-CD19+ B cell	%	42	M	11.8
828	CD3+ T cell-(CD16+/CD56+) cell	%	55	M	41.5
828	CD3+ T cell-(CD16+/CD56+) cell	%	42	M	25.3
876	CD3+ T cell+CD4+ T cell	%	29	F	44.1
876	CD3+ T cell+CD8+ T cell	%	29	F	21
876	CD3+ T cell-CD19+ B cell	%	29	F	16.8
876	CD3+ T cell-(CD16+/CD56+) cell	%	29	F	14.5
882	CD3+ T cell+CD4+ T cell	%	22	F	54.8
882	CD3+ T cell+CD8+ T cell	%	22	F	18.9
882	CD3+ T cell-CD19+ B cell	%	22	F	12.2
882	CD3+ T cell-(CD16+/CD56+) cell	%	22	F	8.1
890	CD3+ T cell+CD4+ T cell	%	37	M	42.8
890	CD3+ T cell+CD4+ T cell	%	58	M	39.4
890	CD3+ T cell+CD8+ T cell	%	37	M	18.1
890	CD3+ T cell+CD8+ T cell	%	58	M	27.9
890	CD3+ T cell-CD19+ B cell	%	37	M	13.2
890	CD3+ T cell-CD19+ B cell	%	58	M	6.2
890	CD3+ T cell-(CD16+/CD56+) cell	%	37	M	18.2
890	CD3+ T cell-(CD16+/CD56+) cell	%	58	M	17.3
891	CD3+ T cell+CD4+ T cell	%	33	F	42.9
891	CD3+ T cell+CD8+ T cell	%	33	F	13.1
891	CD3+ T cell-CD19+ B cell	%	33	F	13.8
891	CD3+ T cell-(CD16+/CD56+) cell	%	33	F	27.2
892	CD3+ T cell+CD4+ T cell	%	32	M	35
892	CD3+ T cell+CD4+ T cell	%	58	M	32
892	CD3+ T cell+CD8+ T cell	%	32	M	34.6
892	CD3+ T cell+CD8+ T cell	%	58	M	40.1
892	CD3+ T cell-CD19+ B cell	%	32	M	16.4
892	CD3+ T cell-CD19+ B cell	%	58	M	4.7
892	CD3+ T cell-(CD16+/CD56+) cell	%	32	M	8.3
892	CD3+ T cell-(CD16+/CD56+) cell	%	58	M	14.8
894	CD3+ T cell+CD4+ T cell	%	32	F	48.1
894	CD3+ T cell+CD8+ T cell	%	32	F	21.2
894	CD3+ T cell-CD19+ B cell	%	32	F	8.2
894	CD3+ T cell-(CD16+/CD56+) cell	%	32	F	15.7
898	CD3+ T cell+CD4+ T cell	%	35	F	40.5
898	CD3+ T cell+CD8+ T cell	%	35	F	34.3
898	CD3+ T cell-CD19+ B cell	%	35	F	16.2
898	CD3+ T cell-(CD16+/CD56+) cell	%	35	F	2.4
899	CD3+ T cell+CD4+ T cell	%	60	M	40.3
899	CD3+ T cell+CD8+ T cell	%	60	M	19.2
899	CD3+ T cell-CD19+ B cell	%	60	M	3.9
899	CD3+ T cell-(CD16+/CD56+) cell	%	60	M	32.9
907	CD3+ T cell+CD4+ T cell	%	26	F	39.3
907	CD3+ T cell+CD4+ T cell	%	49	F	39.4
907	CD3+ T cell+CD8+ T cell	%	26	F	20.9
907	CD3+ T cell+CD8+ T cell	%	49	F	26
907	CD3+ T cell-CD19+ B cell	%	26	F	30.8
907	CD3+ T cell-CD19+ B cell	%	49	F	12
907	CD3+ T cell-(CD16+/CD56+) cell	%	26	F	NA
907	CD3+ T cell-(CD16+/CD56+) cell	%	49	F	15.7
909	CD3+ T cell+CD4+ T cell	%	34	F	38.5
909	CD3+ T cell+CD8+ T cell	%	34	F	18.2
909	CD3+ T cell-CD19+ B cell	%	34	F	24.6
909	CD3+ T cell-(CD16+/CD56+) cell	%	34	F	14.9
911	CD3+ T cell+CD4+ T cell	%	40	F	50.1
911	CD3+ T cell+CD4+ T cell	%	61	F	18.5
911	CD3+ T cell+CD4+ T cell	%	59	F	34.4
911	CD3+ T cell+CD4+ T cell	%	57	F	34.7
911	CD3+ T cell+CD4+ T cell	%	66	F	52.5
911	CD3+ T cell+CD4+ T cell	%	49	F	29.5
911	CD3+ T cell+CD4+ T cell	%	53	F	45.2
911	CD3+ T cell+CD8+ T cell	%	40	F	18.1
911	CD3+ T cell+CD8+ T cell	%	61	F	10.8
911	CD3+ T cell+CD8+ T cell	%	59	F	18.8
911	CD3+ T cell+CD8+ T cell	%	57	F	23.2
911	CD3+ T cell+CD8+ T cell	%	66	F	12.5
911	CD3+ T cell+CD8+ T cell	%	49	F	24
911	CD3+ T cell+CD8+ T cell	%	53	F	22.4
911	CD3+ T cell-CD19+ B cell	%	40	F	15.7
911	CD3+ T cell-CD19+ B cell	%	61	F	6.3
911	CD3+ T cell-CD19+ B cell	%	59	F	12.7
911	CD3+ T cell-CD19+ B cell	%	57	F	9.8
911	CD3+ T cell-CD19+ B cell	%	66	F	25.6
911	CD3+ T cell-CD19+ B cell	%	49	F	16
911	CD3+ T cell-CD19+ B cell	%	53	F	5.8
911	CD3+ T cell-(CD16+/CD56+) cell	%	40	F	7.3
911	CD3+ T cell-(CD16+/CD56+) cell	%	61	F	54.9
911	CD3+ T cell-(CD16+/CD56+) cell	%	59	F	23.3
911	CD3+ T cell-(CD16+/CD56+) cell	%	57	F	21.9
911	CD3+ T cell-(CD16+/CD56+) cell	%	66	F	2
911	CD3+ T cell-(CD16+/CD56+) cell	%	49	F	19.5
911	CD3+ T cell-(CD16+/CD56+) cell	%	53	F	15.5
929	CD3+ T cell+CD4+ T cell	%	29	F	57.4
929	CD3+ T cell+CD8+ T cell	%	29	F	19.6
929	CD3+ T cell-CD19+ B cell	%	29	F	10.1
929	CD3+ T cell-(CD16+/CD56+) cell	%	29	F	8.2
1058	CD3+ T cell+CD4+ T cell	%	21	F	48
1058	CD3+ T cell+CD8+ T cell	%	21	F	19.5
1058	CD3+ T cell-CD19+ B cell	%	21	F	20.3
1058	CD3+ T cell-(CD16+/CD56+) cell	%	21	F	10.5
1071	CD3+ T cell+CD4+ T cell	%	45	M	27
1071	CD3+ T cell+CD8+ T cell	%	45	M	34.4
1071	CD3+ T cell-CD19+ B cell	%	45	M	4.2
1071	CD3+ T cell-(CD16+/CD56+) cell	%	45	M	14.2
1072	CD3+ T cell+CD4+ T cell	%	32	M	45
1072	CD3+ T cell+CD8+ T cell	%	32	M	11.4
1072	CD3+ T cell-CD19+ B cell	%	32	M	27.5
1072	CD3+ T cell-(CD16+/CD56+) cell	%	32	M	3.3
1077	CD3+ T cell+CD4+ T cell	%	49	M	24
1077	CD3+ T cell+CD8+ T cell	%	49	M	21.6
1077	CD3+ T cell-CD19+ B cell	%	49	M	3
1077	CD3+ T cell-(CD16+/CD56+) cell	%	49	M	38.6
1080	CD3+ T cell+CD4+ T cell	%	34	M	38.8
1080	CD3+ T cell+CD8+ T cell	%	34	M	19.9
1080	CD3+ T cell-CD19+ B cell	%	34	M	12.4
1080	CD3+ T cell-(CD16+/CD56+) cell	%	34	M	16.4
1081	CD3+ T cell+CD4+ T cell	%	15	M	22.4
1081	CD3+ T cell+CD8+ T cell	%	15	M	11.2
1081	CD3+ T cell-CD19+ B cell	%	15	M	30.2
1081	CD3+ T cell-(CD16+/CD56+) cell	%	15	M	28
1083	CD3+ T cell+CD4+ T cell	%	34	F	27.3
1083	CD3+ T cell+CD4+ T cell	%	46	F	39.7
1083	CD3+ T cell+CD4+ T cell	%	65	F	22.8
1083	CD3+ T cell+CD4+ T cell	%	35	F	23.5
1083	CD3+ T cell+CD8+ T cell	%	34	F	21.3
1083	CD3+ T cell+CD8+ T cell	%	46	F	25.5
1083	CD3+ T cell+CD8+ T cell	%	65	F	38.7
1083	CD3+ T cell+CD8+ T cell	%	35	F	26.3
1083	CD3+ T cell-CD19+ B cell	%	34	F	38.6
1083	CD3+ T cell-CD19+ B cell	%	46	F	23.6
1083	CD3+ T cell-CD19+ B cell	%	65	F	8.4
1083	CD3+ T cell-CD19+ B cell	%	35	F	32.5
1083	CD3+ T cell-(CD16+/CD56+) cell	%	34	F	8.9
1083	CD3+ T cell-(CD16+/CD56+) cell	%	46	F	8.3
1083	CD3+ T cell-(CD16+/CD56+) cell	%	65	F	23.9
1083	CD3+ T cell-(CD16+/CD56+) cell	%	35	F	16.1
1085	CD3+ T cell+CD4+ T cell	%	53	M	43
1085	CD3+ T cell+CD4+ T cell	%	58	M	45.9
1085	CD3+ T cell+CD8+ T cell	%	53	M	26.9
1085	CD3+ T cell+CD8+ T cell	%	58	M	30.4
1085	CD3+ T cell-CD19+ B cell	%	53	M	6.3
1085	CD3+ T cell-CD19+ B cell	%	58	M	8.2
1085	CD3+ T cell-(CD16+/CD56+) cell	%	53	M	15.2
1085	CD3+ T cell-(CD16+/CD56+) cell	%	58	M	12
1101	CD3+ T cell+CD4+ T cell	%	42	F	28.3
1101	CD3+ T cell+CD4+ T cell	%	56	F	30
1101	CD3+ T cell+CD4+ T cell	%	45	F	30.2
1101	CD3+ T cell+CD8+ T cell	%	42	F	27.6
1101	CD3+ T cell+CD8+ T cell	%	56	F	29.4
1101	CD3+ T cell+CD8+ T cell	%	45	F	30.5
1101	CD3+ T cell-CD19+ B cell	%	42	F	12.2
1101	CD3+ T cell-CD19+ B cell	%	56	F	7.4
1101	CD3+ T cell-CD19+ B cell	%	45	F	8.4
1101	CD3+ T cell-(CD16+/CD56+) cell	%	42	F	26
1101	CD3+ T cell-(CD16+/CD56+) cell	%	56	F	21.2
1101	CD3+ T cell-(CD16+/CD56+) cell	%	45	F	18.1
1102	CD3+ T cell+CD4+ T cell	%	39	M	1
1102	CD3+ T cell+CD8+ T cell	%	39	M	72.7
1102	CD3+ T cell-CD19+ B cell	%	39	M	12.9
1102	CD3+ T cell-(CD16+/CD56+) cell	%	39	M	47
1103	CD3+ T cell+CD4+ T cell	%	11	M	56.2
1103	CD3+ T cell+CD8+ T cell	%	11	M	24.5
1103	CD3+ T cell-CD19+ B cell	%	11	M	12.6
1103	CD3+ T cell-(CD16+/CD56+) cell	%	11	M	NA
1124	CD3+ T cell+CD4+ T cell	%	22	F	47.5
1124	CD3+ T cell+CD4+ T cell	%	57	F	33.4
1124	CD3+ T cell+CD8+ T cell	%	22	F	19.2
1124	CD3+ T cell+CD8+ T cell	%	57	F	28.4
1124	CD3+ T cell-CD19+ B cell	%	22	F	22
1124	CD3+ T cell-CD19+ B cell	%	57	F	17.4
1124	CD3+ T cell-(CD16+/CD56+) cell	%	22	F	46
1124	CD3+ T cell-(CD16+/CD56+) cell	%	57	F	10.1
1126	CD3+ T cell+CD4+ T cell	%	27	F	55.7
1126	CD3+ T cell+CD8+ T cell	%	27	F	15.4
1126	CD3+ T cell-CD19+ B cell	%	27	F	12.1
1126	CD3+ T cell-(CD16+/CD56+) cell	%	27	F	12.8
1127	CD3+ T cell+CD4+ T cell	%	27	F	57.4
1127	CD3+ T cell+CD8+ T cell	%	27	F	23.8
1127	CD3+ T cell-CD19+ B cell	%	27	F	NA
1127	CD3+ T cell-(CD16+/CD56+) cell	%	27	F	7.6
1128	CD3+ T cell+CD4+ T cell	%	30	F	64
1128	CD3+ T cell+CD8+ T cell	%	30	F	15.5
1128	CD3+ T cell-CD19+ B cell	%	30	F	10.1
1128	CD3+ T cell-(CD16+/CD56+) cell	%	30	F	41
1170	CD3+ T cell+CD4+ T cell	%	23	F	54.9
1170	CD3+ T cell+CD8+ T cell	%	23	F	18
1170	CD3+ T cell-CD19+ B cell	%	23	F	8.4
1170	CD3+ T cell-(CD16+/CD56+) cell	%	23	F	13.8
1171	CD3+ T cell+CD4+ T cell	%	27	F	55.2
1171	CD3+ T cell+CD8+ T cell	%	27	F	22.1
1171	CD3+ T cell-CD19+ B cell	%	27	F	7
1171	CD3+ T cell-(CD16+/CD56+) cell	%	27	F	14.4
1179	CD3+ T cell+CD4+ T cell	%	28	M	42.1
1179	CD3+ T cell+CD8+ T cell	%	28	M	25
1179	CD3+ T cell-CD19+ B cell	%	28	M	11.3
1179	CD3+ T cell-(CD16+/CD56+) cell	%	28	M	NA
1181	CD3+ T cell+CD4+ T cell	%	10	M	41.4
1181	CD3+ T cell+CD8+ T cell	%	10	M	29
1181	CD3+ T cell-CD19+ B cell	%	10	M	10.1
1181	CD3+ T cell-(CD16+/CD56+) cell	%	10	M	14.6
1187	CD3+ T cell+CD4+ T cell	%	28	M	48.7
1187	CD3+ T cell+CD8+ T cell	%	28	M	13.2
1187	CD3+ T cell-CD19+ B cell	%	28	M	21
1187	CD3+ T cell-(CD16+/CD56+) cell	%	28	M	49
1194	CD3+ T cell+CD4+ T cell	%	13	F	27.1
1194	CD3+ T cell+CD8+ T cell	%	13	F	26.4
1194	CD3+ T cell-CD19+ B cell	%	13	F	2
1194	CD3+ T cell-(CD16+/CD56+) cell	%	13	F	25.3
1218	CD3+ T cell+CD4+ T cell	%	38	M	41.6
1218	CD3+ T cell+CD8+ T cell	%	38	M	27.5
1218	CD3+ T cell-CD19+ B cell	%	38	M	5.9
1218	CD3+ T cell-(CD16+/CD56+) cell	%	38	M	20.3
1219	CD3+ T cell+CD4+ T cell	%	13	M	54
1219	CD3+ T cell+CD8+ T cell	%	13	M	17
1219	CD3+ T cell-CD19+ B cell	%	13	M	12.9
1219	CD3+ T cell-(CD16+/CD56+) cell	%	13	M	11.3
1237	CD3+ T cell+CD4+ T cell	%	32	M	39.3
1237	CD3+ T cell+CD8+ T cell	%	32	M	36.3
1237	CD3+ T cell-CD19+ B cell	%	32	M	2.9
1237	CD3+ T cell-(CD16+/CD56+) cell	%	32	M	19.4
1249	CD3+ T cell+CD4+ T cell	%	29	M	47.5
1249	CD3+ T cell+CD8+ T cell	%	29	M	13
1249	CD3+ T cell-CD19+ B cell	%	29	M	19.2
1249	CD3+ T cell-(CD16+/CD56+) cell	%	29	M	10.9
1252	CD3+ T cell+CD4+ T cell	%	36	M	25.2
1252	CD3+ T cell+CD8+ T cell	%	36	M	29.9
1252	CD3+ T cell-CD19+ B cell	%	36	M	8.7
1252	CD3+ T cell-(CD16+/CD56+) cell	%	36	M	16.8
1256	CD3+ T cell+CD4+ T cell	%	41	F	43.7
1256	CD3+ T cell+CD8+ T cell	%	41	F	34.7
1256	CD3+ T cell-CD19+ B cell	%	41	F	9.8
1256	CD3+ T cell-(CD16+/CD56+) cell	%	41	F	43
1258	CD3+ T cell+CD4+ T cell	%	31	F	52.9
1258	CD3+ T cell+CD8+ T cell	%	31	F	15.4
1258	CD3+ T cell-CD19+ B cell	%	31	F	9.2
1258	CD3+ T cell-(CD16+/CD56+) cell	%	31	F	13.9
1264	CD3+ T cell+CD4+ T cell	%	38	F	34.4
1264	CD3+ T cell+CD8+ T cell	%	38	F	17
1264	CD3+ T cell-CD19+ B cell	%	38	F	19.7
1264	CD3+ T cell-(CD16+/CD56+) cell	%	38	F	8.6
1265	CD3+ T cell+CD4+ T cell	%	32	F	41.5
1265	CD3+ T cell+CD8+ T cell	%	32	F	14.4
1265	CD3+ T cell-CD19+ B cell	%	32	F	15.2
1265	CD3+ T cell-(CD16+/CD56+) cell	%	32	F	14.7
1278	CD3+ T cell+CD4+ T cell	%	36	M	43
1278	CD3+ T cell+CD8+ T cell	%	36	M	27.8
1278	CD3+ T cell-CD19+ B cell	%	36	M	18
1278	CD3+ T cell-(CD16+/CD56+) cell	%	36	M	6.6
1281	CD3+ T cell+CD4+ T cell	%	21	F	61
1281	CD3+ T cell+CD4+ T cell	%	33	F	55.5
1281	CD3+ T cell+CD8+ T cell	%	21	F	14.7
1281	CD3+ T cell+CD8+ T cell	%	33	F	13.5
1281	CD3+ T cell-CD19+ B cell	%	21	F	13.9
1281	CD3+ T cell-CD19+ B cell	%	33	F	10.8
1281	CD3+ T cell-(CD16+/CD56+) cell	%	21	F	8.3
1281	CD3+ T cell-(CD16+/CD56+) cell	%	33	F	16.1
1283	CD3+ T cell+CD4+ T cell	%	37	F	41.2
1283	CD3+ T cell+CD8+ T cell	%	37	F	34.8
1283	CD3+ T cell-CD19+ B cell	%	37	F	13.2
1283	CD3+ T cell-(CD16+/CD56+) cell	%	37	F	NA
1284	CD3+ T cell+CD4+ T cell	%	39	F	35.1
1284	CD3+ T cell+CD8+ T cell	%	39	F	23.8
1284	CD3+ T cell-CD19+ B cell	%	39	F	10.4
1284	CD3+ T cell-(CD16+/CD56+) cell	%	39	F	25.2
1285	CD3+ T cell+CD4+ T cell	%	10	M	45.2
1285	CD3+ T cell+CD4+ T cell	%	7	M	32.3
1285	CD3+ T cell+CD4+ T cell	%	14	M	41.7
1285	CD3+ T cell+CD4+ T cell	%	16	M	38.9
1285	CD3+ T cell+CD8+ T cell	%	10	M	24.8
1285	CD3+ T cell+CD8+ T cell	%	7	M	31.3
1285	CD3+ T cell+CD8+ T cell	%	14	M	23.9
1285	CD3+ T cell+CD8+ T cell	%	16	M	24.5
1285	CD3+ T cell-CD19+ B cell	%	10	M	22.6
1285	CD3+ T cell-CD19+ B cell	%	7	M	11.3
1285	CD3+ T cell-CD19+ B cell	%	14	M	20.9
1285	CD3+ T cell-CD19+ B cell	%	16	M	21.1
1285	CD3+ T cell-(CD16+/CD56+) cell	%	10	M	6.7
1285	CD3+ T cell-(CD16+/CD56+) cell	%	7	M	21.9
1285	CD3+ T cell-(CD16+/CD56+) cell	%	14	M	12.2
1285	CD3+ T cell-(CD16+/CD56+) cell	%	16	M	10.8
1286	CD3+ T cell+CD4+ T cell	%	35	F	63
1286	CD3+ T cell+CD8+ T cell	%	35	F	10
1286	CD3+ T cell-CD19+ B cell	%	35	F	18.6
1286	CD3+ T cell-(CD16+/CD56+) cell	%	35	F	42
1288	CD3+ T cell+CD4+ T cell	%	36	F	45.2
1288	CD3+ T cell+CD8+ T cell	%	36	F	21.9
1288	CD3+ T cell-CD19+ B cell	%	36	F	13
1288	CD3+ T cell-(CD16+/CD56+) cell	%	36	F	6.6
1289	CD3+ T cell+CD4+ T cell	%	37	M	64.2
1289	CD3+ T cell+CD8+ T cell	%	37	M	17.7
1289	CD3+ T cell-CD19+ B cell	%	37	M	6.3
1289	CD3+ T cell-(CD16+/CD56+) cell	%	37	M	7.8
1291	CD3+ T cell+CD4+ T cell	%	37	M	38.8
1291	CD3+ T cell+CD4+ T cell	%	41	M	44.6
1291	CD3+ T cell+CD8+ T cell	%	37	M	17.3
1291	CD3+ T cell+CD8+ T cell	%	41	M	19.4
1291	CD3+ T cell-CD19+ B cell	%	37	M	14.7
1291	CD3+ T cell-CD19+ B cell	%	41	M	10
1291	CD3+ T cell-(CD16+/CD56+) cell	%	37	M	25.3
1291	CD3+ T cell-(CD16+/CD56+) cell	%	41	M	20
1293	CD3+ T cell+CD4+ T cell	%	27	F	60.7
1293	CD3+ T cell+CD8+ T cell	%	27	F	23.5
1293	CD3+ T cell-CD19+ B cell	%	27	F	5.2
1293	CD3+ T cell-(CD16+/CD56+) cell	%	27	F	3.2
1294	CD3+ T cell+CD4+ T cell	%	27	F	48.2
1294	CD3+ T cell+CD8+ T cell	%	27	F	19.2
1294	CD3+ T cell-CD19+ B cell	%	27	F	6.8
1294	CD3+ T cell-(CD16+/CD56+) cell	%	27	F	19
1313	CD3+ T cell+CD4+ T cell	%	31	F	40.7
1313	CD3+ T cell+CD8+ T cell	%	31	F	32
1313	CD3+ T cell-CD19+ B cell	%	31	F	9.8
1313	CD3+ T cell-(CD16+/CD56+) cell	%	31	F	11.8
1314	CD3+ T cell+CD4+ T cell	%	66	F	32.7
1314	CD3+ T cell+CD4+ T cell	%	72	F	39.4
1314	CD3+ T cell+CD8+ T cell	%	66	F	23.9
1314	CD3+ T cell+CD8+ T cell	%	72	F	24.5
1314	CD3+ T cell-CD19+ B cell	%	66	F	9.2
1314	CD3+ T cell-CD19+ B cell	%	72	F	11.5
1314	CD3+ T cell-(CD16+/CD56+) cell	%	66	F	6
1314	CD3+ T cell-(CD16+/CD56+) cell	%	72	F	17.5
1315	CD3+ T cell+CD4+ T cell	%	41	M	25
1315	CD3+ T cell+CD4+ T cell	%	64	M	32.1
1315	CD3+ T cell+CD8+ T cell	%	41	M	41.5
1315	CD3+ T cell+CD8+ T cell	%	64	M	36.8
1315	CD3+ T cell-CD19+ B cell	%	41	M	7.8
1315	CD3+ T cell-CD19+ B cell	%	64	M	6
1315	CD3+ T cell-(CD16+/CD56+) cell	%	41	M	19.5
1315	CD3+ T cell-(CD16+/CD56+) cell	%	64	M	16.9
1324	CD3+ T cell+CD4+ T cell	%	31	M	23.7
1324	CD3+ T cell+CD8+ T cell	%	31	M	39
1324	CD3+ T cell-CD19+ B cell	%	31	M	6.3
1324	CD3+ T cell-(CD16+/CD56+) cell	%	31	M	11.5
1325	CD3+ T cell+CD4+ T cell	%	25	F	37.6
1325	CD3+ T cell+CD8+ T cell	%	25	F	19.8
1325	CD3+ T cell-CD19+ B cell	%	25	F	28.9
1325	CD3+ T cell-(CD16+/CD56+) cell	%	25	F	5.6
1339	CD3+ T cell+CD4+ T cell	%	31	M	32.3
1339	CD3+ T cell+CD8+ T cell	%	31	M	17
1339	CD3+ T cell-CD19+ B cell	%	31	M	9.2
1339	CD3+ T cell-(CD16+/CD56+) cell	%	31	M	37.7
1340	CD3+ T cell+CD4+ T cell	%	36	M	35.9
1340	CD3+ T cell+CD8+ T cell	%	36	M	22.1
1340	CD3+ T cell-CD19+ B cell	%	36	M	8.7
1340	CD3+ T cell-(CD16+/CD56+) cell	%	36	M	29.1
1343	CD3+ T cell+CD4+ T cell	%	39	M	59.3
1343	CD3+ T cell+CD8+ T cell	%	39	M	15.8
1343	CD3+ T cell-CD19+ B cell	%	39	M	9.8
1343	CD3+ T cell-(CD16+/CD56+) cell	%	39	M	10.4
1347	CD3+ T cell+CD4+ T cell	%	38	M	51.5
1347	CD3+ T cell+CD8+ T cell	%	38	M	26.1
1347	CD3+ T cell-CD19+ B cell	%	38	M	8.9
1347	CD3+ T cell-(CD16+/CD56+) cell	%	38	M	12.3
1348	CD3+ T cell+CD4+ T cell	%	46	M	37.8
1348	CD3+ T cell+CD4+ T cell	%	38	M	44.5
1348	CD3+ T cell+CD8+ T cell	%	46	M	20.7
1348	CD3+ T cell+CD8+ T cell	%	38	M	27.7
1348	CD3+ T cell-CD19+ B cell	%	46	M	7.6
1348	CD3+ T cell-CD19+ B cell	%	38	M	9.2
1348	CD3+ T cell-(CD16+/CD56+) cell	%	46	M	17.6
1348	CD3+ T cell-(CD16+/CD56+) cell	%	38	M	12.5
1350	CD3+ T cell+CD4+ T cell	%	45	F	53.7
1350	CD3+ T cell+CD8+ T cell	%	45	F	23.8
1350	CD3+ T cell-CD19+ B cell	%	45	F	8.8
1350	CD3+ T cell-(CD16+/CD56+) cell	%	45	F	8.7
1351	CD3+ T cell+CD4+ T cell	%	44	F	56.6
1351	CD3+ T cell+CD8+ T cell	%	44	F	16.4
1351	CD3+ T cell-CD19+ B cell	%	44	F	1
1351	CD3+ T cell-(CD16+/CD56+) cell	%	44	F	12.8
1355	CD3+ T cell+CD4+ T cell	%	36	M	50.3
1355	CD3+ T cell+CD8+ T cell	%	36	M	30.5
1355	CD3+ T cell-CD19+ B cell	%	36	M	1.7
1355	CD3+ T cell-(CD16+/CD56+) cell	%	36	M	14.8
1356	CD3+ T cell+CD4+ T cell	%	31	M	51.1
1356	CD3+ T cell+CD8+ T cell	%	31	M	22.4
1356	CD3+ T cell-CD19+ B cell	%	31	M	14.7
1356	CD3+ T cell-(CD16+/CD56+) cell	%	31	M	NA
1361	CD3+ T cell+CD4+ T cell	%	35	M	34.4
1361	CD3+ T cell+CD8+ T cell	%	35	M	14.4
1361	CD3+ T cell-CD19+ B cell	%	35	M	5.2
1361	CD3+ T cell-(CD16+/CD56+) cell	%	35	M	36.3
1364	CD3+ T cell+CD4+ T cell	%	36	M	36.3
1364	CD3+ T cell+CD8+ T cell	%	36	M	27.7
1364	CD3+ T cell-CD19+ B cell	%	36	M	12.7
1364	CD3+ T cell-(CD16+/CD56+) cell	%	36	M	22
1368	CD3+ T cell+CD4+ T cell	%	31	M	39.5
1368	CD3+ T cell+CD8+ T cell	%	31	M	18.9
1368	CD3+ T cell-CD19+ B cell	%	31	M	20.5
1368	CD3+ T cell-(CD16+/CD56+) cell	%	31	M	9.9
1372	CD3+ T cell+CD4+ T cell	%	21	F	43.5
1372	CD3+ T cell+CD8+ T cell	%	21	F	27.3
1372	CD3+ T cell-CD19+ B cell	%	21	F	11.3
1372	CD3+ T cell-(CD16+/CD56+) cell	%	21	F	10.5
1378	CD3+ T cell+CD4+ T cell	%	28	F	36.1
1378	CD3+ T cell+CD8+ T cell	%	28	F	28
1378	CD3+ T cell-CD19+ B cell	%	28	F	10.4
1378	CD3+ T cell-(CD16+/CD56+) cell	%	28	F	19.7
1392	CD3+ T cell+CD4+ T cell	%	15	F	27.4
1392	CD3+ T cell+CD8+ T cell	%	15	F	26.9
1392	CD3+ T cell-CD19+ B cell	%	15	F	21.7
1392	CD3+ T cell-(CD16+/CD56+) cell	%	15	F	17.8
1400	CD3+ T cell+CD4+ T cell	%	57	M	44.7
1400	CD3+ T cell+CD4+ T cell	%	32	M	47.2
1400	CD3+ T cell+CD8+ T cell	%	57	M	26.7
1400	CD3+ T cell+CD8+ T cell	%	32	M	17.3
1400	CD3+ T cell-CD19+ B cell	%	57	M	5.3
1400	CD3+ T cell-CD19+ B cell	%	32	M	9.8
1400	CD3+ T cell-(CD16+/CD56+) cell	%	57	M	19.8
1400	CD3+ T cell-(CD16+/CD56+) cell	%	32	M	18.9
1401	CD3+ T cell+CD4+ T cell	%	63	F	30.1
1401	CD3+ T cell+CD4+ T cell	%	52	F	38.5
1401	CD3+ T cell+CD4+ T cell	%	42	F	47.5
1401	CD3+ T cell+CD8+ T cell	%	63	F	28.9
1401	CD3+ T cell+CD8+ T cell	%	52	F	28.8
1401	CD3+ T cell+CD8+ T cell	%	42	F	22.8
1401	CD3+ T cell-CD19+ B cell	%	63	F	6.7
1401	CD3+ T cell-CD19+ B cell	%	52	F	11.9
1401	CD3+ T cell-CD19+ B cell	%	42	F	15.6
1401	CD3+ T cell-(CD16+/CD56+) cell	%	63	F	28.1
1401	CD3+ T cell-(CD16+/CD56+) cell	%	52	F	13.5
1401	CD3+ T cell-(CD16+/CD56+) cell	%	42	F	1
1408	CD3+ T cell+CD4+ T cell	%	34	F	38.5
1408	CD3+ T cell+CD8+ T cell	%	34	F	26.2
1408	CD3+ T cell-CD19+ B cell	%	34	F	15.3
1408	CD3+ T cell-(CD16+/CD56+) cell	%	34	F	16.9
1434	CD3+ T cell+CD4+ T cell	%	38	F	38.1
1434	CD3+ T cell+CD8+ T cell	%	38	F	33.3
1434	CD3+ T cell-CD19+ B cell	%	38	F	3.4
1434	CD3+ T cell-(CD16+/CD56+) cell	%	38	F	22.5
1435	CD3+ T cell+CD4+ T cell	%	36	F	42.2
1435	CD3+ T cell+CD8+ T cell	%	36	F	18.5
1435	CD3+ T cell-CD19+ B cell	%	36	F	10.6
1435	CD3+ T cell-(CD16+/CD56+) cell	%	36	F	20.8
1436	CD3+ T cell+CD4+ T cell	%	36	F	43.2
1436	CD3+ T cell+CD8+ T cell	%	36	F	31.7
1436	CD3+ T cell-CD19+ B cell	%	36	F	13.8
1436	CD3+ T cell-(CD16+/CD56+) cell	%	36	F	6.5
1464	CD3+ T cell+CD4+ T cell	%	39	M	42.5
1464	CD3+ T cell+CD8+ T cell	%	39	M	22.8
1464	CD3+ T cell-CD19+ B cell	%	39	M	9.5
1464	CD3+ T cell-(CD16+/CD56+) cell	%	39	M	21.8
1488	CD3+ T cell+CD4+ T cell	%	34	M	34.6
1488	CD3+ T cell+CD8+ T cell	%	34	M	25.6
1488	CD3+ T cell-CD19+ B cell	%	34	M	11.6
1488	CD3+ T cell-(CD16+/CD56+) cell	%	34	M	2
1492	CD3+ T cell+CD4+ T cell	%	28	M	41.3
1492	CD3+ T cell+CD8+ T cell	%	28	M	29.6
1492	CD3+ T cell-CD19+ B cell	%	28	M	8.7
1492	CD3+ T cell-(CD16+/CD56+) cell	%	28	M	13.6
1493	CD3+ T cell+CD4+ T cell	%	19	F	50.2
1493	CD3+ T cell+CD4+ T cell	%	14	F	47.9
1493	CD3+ T cell+CD8+ T cell	%	19	F	19.1
1493	CD3+ T cell+CD8+ T cell	%	14	F	21
1493	CD3+ T cell-CD19+ B cell	%	19	F	8.7
1493	CD3+ T cell-CD19+ B cell	%	14	F	10
1493	CD3+ T cell-(CD16+/CD56+) cell	%	19	F	16.2
1493	CD3+ T cell-(CD16+/CD56+) cell	%	14	F	13.6
1494	CD3+ T cell+CD4+ T cell	%	15	F	42.9
1494	CD3+ T cell+CD8+ T cell	%	15	F	30.3
1494	CD3+ T cell-CD19+ B cell	%	15	F	6.6
1494	CD3+ T cell-(CD16+/CD56+) cell	%	15	F	13.1
1533	CD3+ T cell+CD4+ T cell	%	31	F	49.1
1533	CD3+ T cell+CD8+ T cell	%	31	F	25.6
1533	CD3+ T cell-CD19+ B cell	%	31	F	12.8
1533	CD3+ T cell-(CD16+/CD56+) cell	%	31	F	2
1534	CD3+ T cell+CD4+ T cell	%	26	M	46.2
1534	CD3+ T cell+CD8+ T cell	%	26	M	15.9
1534	CD3+ T cell-CD19+ B cell	%	26	M	21.1
1534	CD3+ T cell-(CD16+/CD56+) cell	%	26	M	10.6
1535	CD3+ T cell+CD4+ T cell	%	36	F	54.9
1535	CD3+ T cell+CD8+ T cell	%	36	F	13.9
1535	CD3+ T cell-CD19+ B cell	%	36	F	10.9
1535	CD3+ T cell-(CD16+/CD56+) cell	%	36	F	15.7
1536	CD3+ T cell+CD4+ T cell	%	31	M	52.7
1536	CD3+ T cell+CD8+ T cell	%	31	M	18.1
1536	CD3+ T cell-CD19+ B cell	%	31	M	8
1536	CD3+ T cell-(CD16+/CD56+) cell	%	31	M	14.9
1537	CD3+ T cell+CD4+ T cell	%	36	M	47.2
1537	CD3+ T cell+CD8+ T cell	%	36	M	35.9
1537	CD3+ T cell-CD19+ B cell	%	36	M	5.8
1537	CD3+ T cell-(CD16+/CD56+) cell	%	36	M	8.1
1538	CD3+ T cell+CD4+ T cell	%	43	F	34.7
1538	CD3+ T cell+CD8+ T cell	%	43	F	22.9
1538	CD3+ T cell-CD19+ B cell	%	43	F	7.1
1538	CD3+ T cell-(CD16+/CD56+) cell	%	43	F	32
1542	CD3+ T cell+CD4+ T cell	%	12	M	43.9
1542	CD3+ T cell+CD8+ T cell	%	12	M	35.8
1542	CD3+ T cell-CD19+ B cell	%	12	M	7
1542	CD3+ T cell-(CD16+/CD56+) cell	%	12	M	8.7
1573	CD3+ T cell+CD4+ T cell	%	17	M	38.6
1573	CD3+ T cell+CD8+ T cell	%	17	M	19.3
1573	CD3+ T cell-CD19+ B cell	%	17	M	22.9
1573	CD3+ T cell-(CD16+/CD56+) cell	%	17	M	5.5
1574	CD3+ T cell+CD4+ T cell	%	37	F	40.2
1574	CD3+ T cell+CD8+ T cell	%	37	F	24.1
1574	CD3+ T cell-CD19+ B cell	%	37	F	19.7
1574	CD3+ T cell-(CD16+/CD56+) cell	%	37	F	9.5
1575	CD3+ T cell+CD4+ T cell	%	16	F	35.9
1575	CD3+ T cell+CD8+ T cell	%	16	F	15.8
1575	CD3+ T cell-CD19+ B cell	%	16	F	8.3
1575	CD3+ T cell-(CD16+/CD56+) cell	%	16	F	32.6
1576	CD3+ T cell+CD4+ T cell	%	17	M	51.6
1576	CD3+ T cell+CD8+ T cell	%	17	M	22.5
1576	CD3+ T cell-CD19+ B cell	%	17	M	5.9
1576	CD3+ T cell-(CD16+/CD56+) cell	%	17	M	15.4
1577	CD3+ T cell+CD4+ T cell	%	26	M	46.8
1577	CD3+ T cell+CD8+ T cell	%	26	M	16.1
1577	CD3+ T cell-CD19+ B cell	%	26	M	11.5
1577	CD3+ T cell-(CD16+/CD56+) cell	%	26	M	17.8
1582	CD3+ T cell+CD4+ T cell	%	22	M	37.4
1582	CD3+ T cell+CD8+ T cell	%	22	M	11.8
1582	CD3+ T cell-CD19+ B cell	%	22	M	14.8
1582	CD3+ T cell-(CD16+/CD56+) cell	%	22	M	33.3
1583	CD3+ T cell+CD4+ T cell	%	39	F	48.7
1583	CD3+ T cell+CD8+ T cell	%	39	F	24.8
1583	CD3+ T cell-CD19+ B cell	%	39	F	9.1
1583	CD3+ T cell-(CD16+/CD56+) cell	%	39	F	13.1
1584	CD3+ T cell+CD4+ T cell	%	33	F	56.6
1584	CD3+ T cell+CD8+ T cell	%	33	F	24.8
1584	CD3+ T cell-CD19+ B cell	%	33	F	6.6
1584	CD3+ T cell-(CD16+/CD56+) cell	%	33	F	8.2
1607	CD3+ T cell+CD4+ T cell	%	46	M	28.6
1607	CD3+ T cell+CD8+ T cell	%	46	M	24.1
1607	CD3+ T cell-CD19+ B cell	%	46	M	5.3
1607	CD3+ T cell-(CD16+/CD56+) cell	%	46	M	8.7
1611	CD3+ T cell+CD4+ T cell	%	36	M	33
1611	CD3+ T cell+CD8+ T cell	%	36	M	22.6
1611	CD3+ T cell-CD19+ B cell	%	36	M	17.6
1611	CD3+ T cell-(CD16+/CD56+) cell	%	36	M	13.7
1618	CD3+ T cell+CD4+ T cell	%	36	M	32.2
1618	CD3+ T cell+CD8+ T cell	%	36	M	22
1618	CD3+ T cell-CD19+ B cell	%	36	M	9.5
1618	CD3+ T cell-(CD16+/CD56+) cell	%	36	M	29.3
1619	CD3+ T cell+CD4+ T cell	%	19	F	59.5
1619	CD3+ T cell+CD8+ T cell	%	19	F	14.7
1619	CD3+ T cell-CD19+ B cell	%	19	F	13
1619	CD3+ T cell-(CD16+/CD56+) cell	%	19	F	8.1
1626	CD3+ T cell+CD4+ T cell	%	36	M	19.4
1626	CD3+ T cell+CD8+ T cell	%	36	M	53.2
1626	CD3+ T cell-CD19+ B cell	%	36	M	4.9
1626	CD3+ T cell-(CD16+/CD56+) cell	%	36	M	11.8
1652	CD3+ T cell+CD4+ T cell	%	35	M	40.2
1652	CD3+ T cell+CD8+ T cell	%	35	M	14.8
1652	CD3+ T cell-CD19+ B cell	%	35	M	9.6
1652	CD3+ T cell-(CD16+/CD56+) cell	%	35	M	32.2
1653	CD3+ T cell+CD4+ T cell	%	37	F	30.7
1653	CD3+ T cell+CD8+ T cell	%	37	F	42.2
1653	CD3+ T cell-CD19+ B cell	%	37	F	4.4
1653	CD3+ T cell-(CD16+/CD56+) cell	%	37	F	13
1668	CD3+ T cell+CD4+ T cell	%	37	F	45.9
1668	CD3+ T cell+CD8+ T cell	%	37	F	25.2
1668	CD3+ T cell-CD19+ B cell	%	37	F	8.4
1668	CD3+ T cell-(CD16+/CD56+) cell	%	37	F	10
1674	CD3+ T cell+CD4+ T cell	%	47	F	58.5
1674	CD3+ T cell+CD8+ T cell	%	47	F	13.4
1674	CD3+ T cell-CD19+ B cell	%	47	F	11.7
1674	CD3+ T cell-(CD16+/CD56+) cell	%	47	F	NA
1679	CD3+ T cell+CD4+ T cell	%	41	F	44.2
1679	CD3+ T cell+CD8+ T cell	%	41	F	24
1679	CD3+ T cell-CD19+ B cell	%	41	F	7
1679	CD3+ T cell-(CD16+/CD56+) cell	%	41	F	19.6
1684	CD3+ T cell+CD4+ T cell	%	59	M	32.7
1684	CD3+ T cell+CD4+ T cell	%	64	M	37.1
1684	CD3+ T cell+CD8+ T cell	%	59	M	37.6
1684	CD3+ T cell+CD8+ T cell	%	64	M	40.8
1684	CD3+ T cell-CD19+ B cell	%	59	M	4.2
1684	CD3+ T cell-CD19+ B cell	%	64	M	5
1684	CD3+ T cell-(CD16+/CD56+) cell	%	59	M	19.2
1684	CD3+ T cell-(CD16+/CD56+) cell	%	64	M	15.2
1685	CD3+ T cell+CD4+ T cell	%	87	F	44.3
1685	CD3+ T cell+CD4+ T cell	%	83	F	32.9
1685	CD3+ T cell+CD8+ T cell	%	87	F	28.3
1685	CD3+ T cell+CD8+ T cell	%	83	F	29.8
1685	CD3+ T cell-CD19+ B cell	%	87	F	8.2
1685	CD3+ T cell-CD19+ B cell	%	83	F	10.8
1685	CD3+ T cell-(CD16+/CD56+) cell	%	87	F	6.9
1685	CD3+ T cell-(CD16+/CD56+) cell	%	83	F	11.2
1695	CD3+ T cell+CD4+ T cell	%	59	F	40.9
1695	CD3+ T cell+CD8+ T cell	%	59	F	13.9
1695	CD3+ T cell-CD19+ B cell	%	59	F	10.8
1695	CD3+ T cell-(CD16+/CD56+) cell	%	59	F	17.5
1696	CD3+ T cell+CD4+ T cell	%	59	M	41.3
1696	CD3+ T cell+CD8+ T cell	%	59	M	23.8
1696	CD3+ T cell-CD19+ B cell	%	59	M	15
1696	CD3+ T cell-(CD16+/CD56+) cell	%	59	M	11.6
1700	CD3+ T cell+CD4+ T cell	%	39	M	27.4
1700	CD3+ T cell+CD8+ T cell	%	39	M	23.1
1700	CD3+ T cell-CD19+ B cell	%	39	M	8.9
1700	CD3+ T cell-(CD16+/CD56+) cell	%	39	M	35.7
1702	CD3+ T cell+CD4+ T cell	%	46	M	38
1702	CD3+ T cell+CD8+ T cell	%	46	M	32.3
1702	CD3+ T cell-CD19+ B cell	%	46	M	8
1702	CD3+ T cell-(CD16+/CD56+) cell	%	46	M	11.3
1703	CD3+ T cell+CD4+ T cell	%	41	F	45.7
1703	CD3+ T cell+CD4+ T cell	%	67	F	35.5
1703	CD3+ T cell+CD4+ T cell	%	57	F	35.3
1703	CD3+ T cell+CD4+ T cell	%	63	F	37.8
1703	CD3+ T cell+CD8+ T cell	%	41	F	22
1703	CD3+ T cell+CD8+ T cell	%	67	F	26.3
1703	CD3+ T cell+CD8+ T cell	%	57	F	26.8
1703	CD3+ T cell+CD8+ T cell	%	63	F	26
1703	CD3+ T cell-CD19+ B cell	%	41	F	15.8
1703	CD3+ T cell-CD19+ B cell	%	67	F	16.8
1703	CD3+ T cell-CD19+ B cell	%	57	F	17.6
1703	CD3+ T cell-CD19+ B cell	%	63	F	17.4
1703	CD3+ T cell-(CD16+/CD56+) cell	%	41	F	9.8
1703	CD3+ T cell-(CD16+/CD56+) cell	%	67	F	9.5
1703	CD3+ T cell-(CD16+/CD56+) cell	%	57	F	8.5
1703	CD3+ T cell-(CD16+/CD56+) cell	%	63	F	6.4
1708	CD3+ T cell+CD4+ T cell	%	41	M	43.3
1708	CD3+ T cell+CD8+ T cell	%	41	M	26.9
1708	CD3+ T cell-CD19+ B cell	%	41	M	6.5
1708	CD3+ T cell-(CD16+/CD56+) cell	%	41	M	19.2
1709	CD3+ T cell+CD4+ T cell	%	29	F	33
1709	CD3+ T cell+CD8+ T cell	%	29	F	25.9
1709	CD3+ T cell-CD19+ B cell	%	29	F	14
1709	CD3+ T cell-(CD16+/CD56+) cell	%	29	F	24.7
1715	CD3+ T cell+CD4+ T cell	%	21	F	41.8
1715	CD3+ T cell+CD8+ T cell	%	21	F	19.9
1715	CD3+ T cell-CD19+ B cell	%	21	F	22.1
1715	CD3+ T cell-(CD16+/CD56+) cell	%	21	F	13.9
1716	CD3+ T cell+CD4+ T cell	%	31	F	31.6
1716	CD3+ T cell+CD8+ T cell	%	31	F	34.8
1716	CD3+ T cell-CD19+ B cell	%	31	F	12.4
1716	CD3+ T cell-(CD16+/CD56+) cell	%	31	F	16.4
1717	CD3+ T cell+CD4+ T cell	%	41	M	55.4
1717	CD3+ T cell+CD8+ T cell	%	41	M	20.7
1717	CD3+ T cell-CD19+ B cell	%	41	M	3.2
1717	CD3+ T cell-(CD16+/CD56+) cell	%	41	M	16.6
1721	CD3+ T cell+CD4+ T cell	%	41	M	33.7
1721	CD3+ T cell+CD4+ T cell	%	36	M	36.1
1721	CD3+ T cell+CD8+ T cell	%	41	M	27.3
1721	CD3+ T cell+CD8+ T cell	%	36	M	25.7
1721	CD3+ T cell-CD19+ B cell	%	41	M	6.5
1721	CD3+ T cell-CD19+ B cell	%	36	M	8.2
1721	CD3+ T cell-(CD16+/CD56+) cell	%	41	M	24.3
1721	CD3+ T cell-(CD16+/CD56+) cell	%	36	M	20.6
1722	CD3+ T cell+CD4+ T cell	%	41	F	32.6
1722	CD3+ T cell+CD8+ T cell	%	41	F	39.4
1722	CD3+ T cell-CD19+ B cell	%	41	F	10
1722	CD3+ T cell-(CD16+/CD56+) cell	%	41	F	16.9
1728	CD3+ T cell+CD4+ T cell	%	31	F	46
1728	CD3+ T cell+CD8+ T cell	%	31	F	27.2
1728	CD3+ T cell-CD19+ B cell	%	31	F	7
1728	CD3+ T cell-(CD16+/CD56+) cell	%	31	F	NA
1740	CD3+ T cell+CD4+ T cell	%	41	F	36.5
1740	CD3+ T cell+CD8+ T cell	%	41	F	20.1
1740	CD3+ T cell-CD19+ B cell	%	41	F	8.2
1740	CD3+ T cell-(CD16+/CD56+) cell	%	41	F	28.9
1742	CD3+ T cell+CD4+ T cell	%	29	F	30.9
1742	CD3+ T cell+CD8+ T cell	%	29	F	23
1742	CD3+ T cell-CD19+ B cell	%	29	F	8.6
1742	CD3+ T cell-(CD16+/CD56+) cell	%	29	F	32
1744	CD3+ T cell+CD4+ T cell	%	9	M	58.8
1744	CD3+ T cell+CD8+ T cell	%	9	M	17.1
1744	CD3+ T cell-CD19+ B cell	%	9	M	9.9
1744	CD3+ T cell-(CD16+/CD56+) cell	%	9	M	2.3
1745	CD3+ T cell+CD4+ T cell	%	11	M	54.2
1745	CD3+ T cell+CD8+ T cell	%	11	M	19.6
1745	CD3+ T cell-CD19+ B cell	%	11	M	8.2
1745	CD3+ T cell-(CD16+/CD56+) cell	%	11	M	16
1746	CD3+ T cell+CD4+ T cell	%	36	M	28.5
1746	CD3+ T cell+CD8+ T cell	%	36	M	14.2
1746	CD3+ T cell-CD19+ B cell	%	36	M	23.2
1746	CD3+ T cell-(CD16+/CD56+) cell	%	36	M	28.4
1747	CD3+ T cell+CD4+ T cell	%	26	F	51.6
1747	CD3+ T cell+CD8+ T cell	%	26	F	15.6
1747	CD3+ T cell-CD19+ B cell	%	26	F	7.3
1747	CD3+ T cell-(CD16+/CD56+) cell	%	26	F	7
1750	CD3+ T cell+CD4+ T cell	%	36	F	43.4
1750	CD3+ T cell+CD8+ T cell	%	36	F	26.8
1750	CD3+ T cell-CD19+ B cell	%	36	F	10.8
1750	CD3+ T cell-(CD16+/CD56+) cell	%	36	F	13.1
1752	CD3+ T cell+CD4+ T cell	%	36	M	40.1
1752	CD3+ T cell+CD8+ T cell	%	36	M	16.2
1752	CD3+ T cell-CD19+ B cell	%	36	M	15.3
1752	CD3+ T cell-(CD16+/CD56+) cell	%	36	M	24.9
1755	CD3+ T cell+CD4+ T cell	%	37	M	35.2
1755	CD3+ T cell+CD8+ T cell	%	37	M	26
1755	CD3+ T cell-CD19+ B cell	%	37	M	10.1
1755	CD3+ T cell-(CD16+/CD56+) cell	%	37	M	19.3
1766	CD3+ T cell+CD4+ T cell	%	50	F	38.1
1766	CD3+ T cell+CD8+ T cell	%	50	F	34.9
1766	CD3+ T cell-CD19+ B cell	%	50	F	7.4
1766	CD3+ T cell-(CD16+/CD56+) cell	%	50	F	15.5
1774	CD3+ T cell+CD4+ T cell	%	22	F	34.9
1774	CD3+ T cell+CD8+ T cell	%	22	F	19.1
1774	CD3+ T cell-CD19+ B cell	%	22	F	10.4
1774	CD3+ T cell-(CD16+/CD56+) cell	%	22	F	16.4
1775	CD3+ T cell+CD4+ T cell	%	32	F	35.2
1775	CD3+ T cell+CD8+ T cell	%	32	F	39.9
1775	CD3+ T cell-CD19+ B cell	%	32	F	8
1775	CD3+ T cell-(CD16+/CD56+) cell	%	32	F	7
1787	CD3+ T cell+CD4+ T cell	%	50	F	48.3
1787	CD3+ T cell+CD8+ T cell	%	50	F	29.7
1787	CD3+ T cell-CD19+ B cell	%	50	F	7.3
1787	CD3+ T cell-(CD16+/CD56+) cell	%	50	F	12.7
1788	CD3+ T cell+CD4+ T cell	%	27	F	43.4
1788	CD3+ T cell+CD8+ T cell	%	27	F	18.7
1788	CD3+ T cell-CD19+ B cell	%	27	F	10.7
1788	CD3+ T cell-(CD16+/CD56+) cell	%	27	F	15
1795	CD3+ T cell+CD4+ T cell	%	50	M	37.9
1795	CD3+ T cell+CD8+ T cell	%	50	M	33.7
1795	CD3+ T cell-CD19+ B cell	%	50	M	9.7
1795	CD3+ T cell-(CD16+/CD56+) cell	%	50	M	10.8
1796	CD3+ T cell+CD4+ T cell	%	39	F	47
1796	CD3+ T cell+CD8+ T cell	%	39	F	27.2
1796	CD3+ T cell-CD19+ B cell	%	39	F	14.7
1796	CD3+ T cell-(CD16+/CD56+) cell	%	39	F	5.6
1811	CD3+ T cell+CD4+ T cell	%	10	F	44.4
1811	CD3+ T cell+CD8+ T cell	%	10	F	16.3
1811	CD3+ T cell-CD19+ B cell	%	10	F	16.7
1811	CD3+ T cell-(CD16+/CD56+) cell	%	10	F	17.2
1815	CD3+ T cell+CD4+ T cell	%	20	F	37.4
1815	CD3+ T cell+CD8+ T cell	%	20	F	18.4
1815	CD3+ T cell-CD19+ B cell	%	20	F	16.2
1815	CD3+ T cell-(CD16+/CD56+) cell	%	20	F	26.4
1820	CD3+ T cell+CD4+ T cell	%	50	F	43.9
1820	CD3+ T cell+CD4+ T cell	%	60	F	43.1
1820	CD3+ T cell+CD8+ T cell	%	50	F	23.7
1820	CD3+ T cell+CD8+ T cell	%	60	F	24.4
1820	CD3+ T cell-CD19+ B cell	%	50	F	19.7
1820	CD3+ T cell-CD19+ B cell	%	60	F	17.3
1820	CD3+ T cell-(CD16+/CD56+) cell	%	50	F	8.5
1820	CD3+ T cell-(CD16+/CD56+) cell	%	60	F	6.2
1821	CD3+ T cell+CD4+ T cell	%	69	F	45.6
1821	CD3+ T cell+CD4+ T cell	%	63	F	40.6
1821	CD3+ T cell+CD8+ T cell	%	69	F	22
1821	CD3+ T cell+CD8+ T cell	%	63	F	21.1
1821	CD3+ T cell-CD19+ B cell	%	69	F	11.9
1821	CD3+ T cell-CD19+ B cell	%	63	F	12.2
1821	CD3+ T cell-(CD16+/CD56+) cell	%	69	F	4
1821	CD3+ T cell-(CD16+/CD56+) cell	%	63	F	16.6
1823	CD3+ T cell+CD4+ T cell	%	58	M	35.4
1823	CD3+ T cell+CD4+ T cell	%	37	M	29.2
1823	CD3+ T cell+CD4+ T cell	%	64	M	31
1823	CD3+ T cell+CD8+ T cell	%	58	M	36.1
1823	CD3+ T cell+CD8+ T cell	%	37	M	32
1823	CD3+ T cell+CD8+ T cell	%	64	M	37.5
1823	CD3+ T cell-CD19+ B cell	%	58	M	10.5
1823	CD3+ T cell-CD19+ B cell	%	37	M	10.5
1823	CD3+ T cell-CD19+ B cell	%	64	M	11.3
1823	CD3+ T cell-(CD16+/CD56+) cell	%	58	M	9.7
1823	CD3+ T cell-(CD16+/CD56+) cell	%	37	M	14.8
1823	CD3+ T cell-(CD16+/CD56+) cell	%	64	M	10
1824	CD3+ T cell+CD4+ T cell	%	37	M	48.4
1824	CD3+ T cell+CD4+ T cell	%	32	M	40.6
1824	CD3+ T cell+CD8+ T cell	%	37	M	19.4
1824	CD3+ T cell+CD8+ T cell	%	32	M	17.3
1824	CD3+ T cell-CD19+ B cell	%	37	M	18
1824	CD3+ T cell-CD19+ B cell	%	32	M	19
1824	CD3+ T cell-(CD16+/CD56+) cell	%	37	M	8.8
1824	CD3+ T cell-(CD16+/CD56+) cell	%	32	M	13.5
1829	CD3+ T cell+CD4+ T cell	%	21	M	28.2
1829	CD3+ T cell+CD8+ T cell	%	21	M	20.2
1829	CD3+ T cell-CD19+ B cell	%	21	M	6.7
1829	CD3+ T cell-(CD16+/CD56+) cell	%	21	M	39.1
1830	CD3+ T cell+CD4+ T cell	%	6	M	40.3
1830	CD3+ T cell+CD8+ T cell	%	6	M	25.6
1830	CD3+ T cell-CD19+ B cell	%	6	M	2.5
1830	CD3+ T cell-(CD16+/CD56+) cell	%	6	M	2
1831	CD3+ T cell+CD4+ T cell	%	36	F	38.8
1831	CD3+ T cell+CD8+ T cell	%	36	F	23.6
1831	CD3+ T cell-CD19+ B cell	%	36	F	15.9
1831	CD3+ T cell-(CD16+/CD56+) cell	%	36	F	18.2
1838	CD3+ T cell+CD4+ T cell	%	46	M	39.1
1838	CD3+ T cell+CD4+ T cell	%	36	M	45.3
1838	CD3+ T cell+CD8+ T cell	%	46	M	30.1
1838	CD3+ T cell+CD8+ T cell	%	36	M	28.4
1838	CD3+ T cell-CD19+ B cell	%	46	M	8.7
1838	CD3+ T cell-CD19+ B cell	%	36	M	11.7
1838	CD3+ T cell-(CD16+/CD56+) cell	%	46	M	12.5
1838	CD3+ T cell-(CD16+/CD56+) cell	%	36	M	11.1
1840	CD3+ T cell+CD4+ T cell	%	26	M	43.8
1840	CD3+ T cell+CD8+ T cell	%	26	M	20.3
1840	CD3+ T cell-CD19+ B cell	%	26	M	8.2
1840	CD3+ T cell-(CD16+/CD56+) cell	%	26	M	21.8
1841	CD3+ T cell+CD4+ T cell	%	30	M	23.2
1841	CD3+ T cell+CD8+ T cell	%	30	M	26.2
1841	CD3+ T cell-CD19+ B cell	%	30	M	18.8
1841	CD3+ T cell-(CD16+/CD56+) cell	%	30	M	26.4
1842	CD3+ T cell+CD4+ T cell	%	53	F	32.7
1842	CD3+ T cell+CD8+ T cell	%	53	F	23.3
1842	CD3+ T cell-CD19+ B cell	%	53	F	14.2
1842	CD3+ T cell-(CD16+/CD56+) cell	%	53	F	24.3
1843	CD3+ T cell+CD4+ T cell	%	31	F	55.8
1843	CD3+ T cell+CD8+ T cell	%	31	F	23.9
1843	CD3+ T cell-CD19+ B cell	%	31	F	4.4
1843	CD3+ T cell-(CD16+/CD56+) cell	%	31	F	12.1
1848	CD3+ T cell+CD4+ T cell	%	41	F	46
1848	CD3+ T cell+CD8+ T cell	%	41	F	17.2
1848	CD3+ T cell-CD19+ B cell	%	41	F	15.9
1848	CD3+ T cell-(CD16+/CD56+) cell	%	41	F	13
1849	CD3+ T cell+CD4+ T cell	%	31	F	46
1849	CD3+ T cell+CD8+ T cell	%	31	F	21
1849	CD3+ T cell-CD19+ B cell	%	31	F	12.3
1849	CD3+ T cell-(CD16+/CD56+) cell	%	31	F	15.8
1859	CD3+ T cell+CD4+ T cell	%	54	M	40.7
1859	CD3+ T cell+CD4+ T cell	%	63	M	44.1
1859	CD3+ T cell+CD4+ T cell	%	52	M	42.3
1859	CD3+ T cell+CD4+ T cell	%	57	M	40.5
1859	CD3+ T cell+CD4+ T cell	%	49	M	40.6
1859	CD3+ T cell+CD8+ T cell	%	54	M	41.8
1859	CD3+ T cell+CD8+ T cell	%	63	M	41.4
1859	CD3+ T cell+CD8+ T cell	%	52	M	37.7
1859	CD3+ T cell+CD8+ T cell	%	57	M	34.5
1859	CD3+ T cell+CD8+ T cell	%	49	M	41
1859	CD3+ T cell-CD19+ B cell	%	54	M	4.7
1859	CD3+ T cell-CD19+ B cell	%	63	M	6
1859	CD3+ T cell-CD19+ B cell	%	52	M	6
1859	CD3+ T cell-CD19+ B cell	%	57	M	5.2
1859	CD3+ T cell-CD19+ B cell	%	49	M	5.6
1859	CD3+ T cell-(CD16+/CD56+) cell	%	54	M	9.2
1859	CD3+ T cell-(CD16+/CD56+) cell	%	63	M	7.7
1859	CD3+ T cell-(CD16+/CD56+) cell	%	52	M	6.6
1859	CD3+ T cell-(CD16+/CD56+) cell	%	57	M	11.6
1859	CD3+ T cell-(CD16+/CD56+) cell	%	49	M	8.2
1868	CD3+ T cell+CD4+ T cell	%	38	F	35.7
1868	CD3+ T cell+CD8+ T cell	%	38	F	28.1
1868	CD3+ T cell-CD19+ B cell	%	38	F	7.9
1868	CD3+ T cell-(CD16+/CD56+) cell	%	38	F	26.3
1877	CD3+ T cell+CD4+ T cell	%	58	F	47.4
1877	CD3+ T cell+CD8+ T cell	%	58	F	18.7
1877	CD3+ T cell-CD19+ B cell	%	58	F	5.3
1877	CD3+ T cell-(CD16+/CD56+) cell	%	58	F	17.6
1895	CD3+ T cell+CD4+ T cell	%	54	M	40.8
1895	CD3+ T cell+CD4+ T cell	%	37	M	42
1895	CD3+ T cell+CD4+ T cell	%	51	M	43.7
1895	CD3+ T cell+CD8+ T cell	%	54	M	27.1
1895	CD3+ T cell+CD8+ T cell	%	37	M	30.8
1895	CD3+ T cell+CD8+ T cell	%	51	M	27.2
1895	CD3+ T cell-CD19+ B cell	%	54	M	12
1895	CD3+ T cell-CD19+ B cell	%	37	M	7
1895	CD3+ T cell-CD19+ B cell	%	51	M	9.3
1895	CD3+ T cell-(CD16+/CD56+) cell	%	54	M	14.1
1895	CD3+ T cell-(CD16+/CD56+) cell	%	37	M	13.6
1895	CD3+ T cell-(CD16+/CD56+) cell	%	51	M	12.1
1912	CD3+ T cell+CD4+ T cell	%	31	F	47
1912	CD3+ T cell+CD8+ T cell	%	31	F	28.1
1912	CD3+ T cell-CD19+ B cell	%	31	F	12.6
1912	CD3+ T cell-(CD16+/CD56+) cell	%	31	F	NA
1926	CD3+ T cell+CD4+ T cell	%	16	F	39.3
1926	CD3+ T cell+CD8+ T cell	%	16	F	11.9
1926	CD3+ T cell-CD19+ B cell	%	16	F	18.2
1926	CD3+ T cell-(CD16+/CD56+) cell	%	16	F	15.2
1932	CD3+ T cell+CD4+ T cell	%	37	F	57.1
1932	CD3+ T cell+CD8+ T cell	%	37	F	10.1
1932	CD3+ T cell-CD19+ B cell	%	37	F	15.1
1932	CD3+ T cell-(CD16+/CD56+) cell	%	37	F	14.4
1939	CD3+ T cell+CD4+ T cell	%	43	M	43.5
1939	CD3+ T cell+CD8+ T cell	%	43	M	21.1
1939	CD3+ T cell-CD19+ B cell	%	43	M	16.2
1939	CD3+ T cell-(CD16+/CD56+) cell	%	43	M	16
1946	CD3+ T cell+CD4+ T cell	%	39	F	43.7
1946	CD3+ T cell+CD8+ T cell	%	39	F	33.3
1946	CD3+ T cell-CD19+ B cell	%	39	F	7.7
1946	CD3+ T cell-(CD16+/CD56+) cell	%	39	F	5
1952	CD3+ T cell+CD4+ T cell	%	38	F	29.9
1952	CD3+ T cell+CD8+ T cell	%	38	F	35.9
1952	CD3+ T cell-CD19+ B cell	%	38	F	10.8
1952	CD3+ T cell-(CD16+/CD56+) cell	%	38	F	18.8
1956	CD3+ T cell+CD4+ T cell	%	13	F	39.3
1956	CD3+ T cell+CD8+ T cell	%	13	F	19
1956	CD3+ T cell-CD19+ B cell	%	13	F	15.1
1956	CD3+ T cell-(CD16+/CD56+) cell	%	13	F	23.8
1965	CD3+ T cell+CD4+ T cell	%	48	M	40.5
1965	CD3+ T cell+CD8+ T cell	%	48	M	37.9
1965	CD3+ T cell-CD19+ B cell	%	48	M	11.6
1965	CD3+ T cell-(CD16+/CD56+) cell	%	48	M	43
1972	CD3+ T cell+CD4+ T cell	%	20	F	36.4
1972	CD3+ T cell+CD8+ T cell	%	20	F	28
1972	CD3+ T cell-CD19+ B cell	%	20	F	3
1972	CD3+ T cell-(CD16+/CD56+) cell	%	20	F	7.8
1983	CD3+ T cell+CD4+ T cell	%	4	M	30.2
1983	CD3+ T cell+CD8+ T cell	%	4	M	43.9
1983	CD3+ T cell-CD19+ B cell	%	4	M	4.8
1983	CD3+ T cell-(CD16+/CD56+) cell	%	4	M	11.9
1987	CD3+ T cell+CD4+ T cell	%	45	M	32.9
1987	CD3+ T cell+CD8+ T cell	%	45	M	14.2
1987	CD3+ T cell-CD19+ B cell	%	45	M	NA
1987	CD3+ T cell-(CD16+/CD56+) cell	%	45	M	38.1
1988	CD3+ T cell+CD4+ T cell	%	36	M	28
1988	CD3+ T cell+CD8+ T cell	%	36	M	32.5
1988	CD3+ T cell-CD19+ B cell	%	36	M	7
1988	CD3+ T cell-(CD16+/CD56+) cell	%	36	M	26.8
1990	CD3+ T cell+CD4+ T cell	%	31	M	29.9
1990	CD3+ T cell+CD8+ T cell	%	31	M	31
1990	CD3+ T cell-CD19+ B cell	%	31	M	16.8
1990	CD3+ T cell-(CD16+/CD56+) cell	%	31	M	13.9
1994	CD3+ T cell+CD4+ T cell	%	19	M	42.1
1994	CD3+ T cell+CD8+ T cell	%	19	M	32.9
1994	CD3+ T cell-CD19+ B cell	%	19	M	10
1994	CD3+ T cell-(CD16+/CD56+) cell	%	19	M	8.5
1998	CD3+ T cell+CD4+ T cell	%	35	M	42.8
1998	CD3+ T cell+CD8+ T cell	%	35	M	16
1998	CD3+ T cell-CD19+ B cell	%	35	M	14.1
1998	CD3+ T cell-(CD16+/CD56+) cell	%	35	M	15.8
1999	CD3+ T cell+CD4+ T cell	%	41	F	48
1999	CD3+ T cell+CD8+ T cell	%	41	F	19.8
1999	CD3+ T cell-CD19+ B cell	%	41	F	7.3
1999	CD3+ T cell-(CD16+/CD56+) cell	%	41	F	14.3
2000	CD3+ T cell+CD4+ T cell	%	6	F	46.9
2000	CD3+ T cell+CD8+ T cell	%	6	F	17
2000	CD3+ T cell-CD19+ B cell	%	6	F	12.9
2000	CD3+ T cell-(CD16+/CD56+) cell	%	6	F	16.6
2001	CD3+ T cell+CD4+ T cell	%	6	M	45.6
2001	CD3+ T cell+CD8+ T cell	%	6	M	28.2
2001	CD3+ T cell-CD19+ B cell	%	6	M	8.2
2001	CD3+ T cell-(CD16+/CD56+) cell	%	6	M	4
2002	CD3+ T cell+CD4+ T cell	%	4	F	42.6
2002	CD3+ T cell+CD8+ T cell	%	4	F	21.5
2002	CD3+ T cell-CD19+ B cell	%	4	F	14.6
2002	CD3+ T cell-(CD16+/CD56+) cell	%	4	F	12.2
2012	CD3+ T cell+CD4+ T cell	%	36	F	39.4
2012	CD3+ T cell+CD8+ T cell	%	36	F	18.1
2012	CD3+ T cell-CD19+ B cell	%	36	F	12.5
2012	CD3+ T cell-(CD16+/CD56+) cell	%	36	F	22.9
2024	CD3+ T cell+CD4+ T cell	%	36	F	50.3
2024	CD3+ T cell+CD8+ T cell	%	36	F	18.4
2024	CD3+ T cell-CD19+ B cell	%	36	F	12.3
2024	CD3+ T cell-(CD16+/CD56+) cell	%	36	F	15
2025	CD3+ T cell+CD4+ T cell	%	31	M	47.2
2025	CD3+ T cell+CD8+ T cell	%	31	M	25
2025	CD3+ T cell-CD19+ B cell	%	31	M	16
2025	CD3+ T cell-(CD16+/CD56+) cell	%	31	M	10.1
2028	CD3+ T cell+CD4+ T cell	%	16	M	29.4
2028	CD3+ T cell+CD8+ T cell	%	16	M	25.4
2028	CD3+ T cell-CD19+ B cell	%	16	M	17.6
2028	CD3+ T cell-(CD16+/CD56+) cell	%	16	M	19
2029	CD3+ T cell+CD4+ T cell	%	46	F	54.1
2029	CD3+ T cell+CD4+ T cell	%	60	F	52.6
2029	CD3+ T cell+CD4+ T cell	%	62	F	55.2
2029	CD3+ T cell+CD4+ T cell	%	57	F	56.4
2029	CD3+ T cell+CD4+ T cell	%	69	F	58.6
2029	CD3+ T cell+CD4+ T cell	%	64	F	55
2029	CD3+ T cell+CD8+ T cell	%	46	F	16.2
2029	CD3+ T cell+CD8+ T cell	%	60	F	16.1
2029	CD3+ T cell+CD8+ T cell	%	62	F	15.8
2029	CD3+ T cell+CD8+ T cell	%	57	F	13.9
2029	CD3+ T cell+CD8+ T cell	%	69	F	18.6
2029	CD3+ T cell+CD8+ T cell	%	64	F	15.6
2029	CD3+ T cell-CD19+ B cell	%	46	F	19.6
2029	CD3+ T cell-CD19+ B cell	%	60	F	17.5
2029	CD3+ T cell-CD19+ B cell	%	62	F	18.4
2029	CD3+ T cell-CD19+ B cell	%	57	F	5
2029	CD3+ T cell-CD19+ B cell	%	69	F	11.7
2029	CD3+ T cell-CD19+ B cell	%	64	F	14.4
2029	CD3+ T cell-(CD16+/CD56+) cell	%	46	F	7.5
2029	CD3+ T cell-(CD16+/CD56+) cell	%	60	F	7
2029	CD3+ T cell-(CD16+/CD56+) cell	%	62	F	6.7
2029	CD3+ T cell-(CD16+/CD56+) cell	%	57	F	6.6
2029	CD3+ T cell-(CD16+/CD56+) cell	%	69	F	47
2029	CD3+ T cell-(CD16+/CD56+) cell	%	64	F	1
2031	CD3+ T cell+CD4+ T cell	%	47	M	37.9
2031	CD3+ T cell+CD4+ T cell	%	57	M	39.5
2031	CD3+ T cell+CD8+ T cell	%	47	M	25.8
2031	CD3+ T cell+CD8+ T cell	%	57	M	29
2031	CD3+ T cell-CD19+ B cell	%	47	M	4.9
2031	CD3+ T cell-CD19+ B cell	%	57	M	4.7
2031	CD3+ T cell-(CD16+/CD56+) cell	%	47	M	24
2031	CD3+ T cell-(CD16+/CD56+) cell	%	57	M	20.9
2033	CD3+ T cell+CD4+ T cell	%	52	M	38.7
2033	CD3+ T cell+CD8+ T cell	%	52	M	34.4
2033	CD3+ T cell-CD19+ B cell	%	52	M	7
2033	CD3+ T cell-(CD16+/CD56+) cell	%	52	M	14.3
2035	CD3+ T cell+CD4+ T cell	%	52	M	30.7
2035	CD3+ T cell+CD8+ T cell	%	52	M	32.1
2035	CD3+ T cell-CD19+ B cell	%	52	M	9.5
2035	CD3+ T cell-(CD16+/CD56+) cell	%	52	M	19
2036	CD3+ T cell+CD4+ T cell	%	16	F	44.4
2036	CD3+ T cell+CD8+ T cell	%	16	F	25.2
2036	CD3+ T cell-CD19+ B cell	%	16	F	12.3
2036	CD3+ T cell-(CD16+/CD56+) cell	%	16	F	12.8
2037	CD3+ T cell+CD4+ T cell	%	36	F	41.4
2037	CD3+ T cell+CD4+ T cell	%	48	F	40.7
2037	CD3+ T cell+CD8+ T cell	%	36	F	22
2037	CD3+ T cell+CD8+ T cell	%	48	F	20.1
2037	CD3+ T cell-CD19+ B cell	%	36	F	12.4
2037	CD3+ T cell-CD19+ B cell	%	48	F	11.5
2037	CD3+ T cell-(CD16+/CD56+) cell	%	36	F	23.2
2037	CD3+ T cell-(CD16+/CD56+) cell	%	48	F	21.6
2038	CD3+ T cell+CD4+ T cell	%	47	M	38.7
2038	CD3+ T cell+CD8+ T cell	%	47	M	32.4
2038	CD3+ T cell-CD19+ B cell	%	47	M	7.7
2038	CD3+ T cell-(CD16+/CD56+) cell	%	47	M	15
2040	CD3+ T cell+CD4+ T cell	%	58	F	47.1
2040	CD3+ T cell+CD4+ T cell	%	54	F	48
2040	CD3+ T cell+CD8+ T cell	%	58	F	15.8
2040	CD3+ T cell+CD8+ T cell	%	54	F	16.8
2040	CD3+ T cell-CD19+ B cell	%	58	F	20.8
2040	CD3+ T cell-CD19+ B cell	%	54	F	21.6
2040	CD3+ T cell-(CD16+/CD56+) cell	%	58	F	6
2040	CD3+ T cell-(CD16+/CD56+) cell	%	54	F	10.8
2041	CD3+ T cell+CD4+ T cell	%	41	M	32.5
2041	CD3+ T cell+CD8+ T cell	%	41	M	20.2
2041	CD3+ T cell-CD19+ B cell	%	41	M	16
2041	CD3+ T cell-(CD16+/CD56+) cell	%	41	M	25.3
2042	CD3+ T cell+CD4+ T cell	%	91	F	46.5
2042	CD3+ T cell+CD8+ T cell	%	91	F	28.6
2042	CD3+ T cell-CD19+ B cell	%	91	F	11
2042	CD3+ T cell-(CD16+/CD56+) cell	%	91	F	7.8
2044	CD3+ T cell+CD4+ T cell	%	21	F	51.1
2044	CD3+ T cell+CD8+ T cell	%	21	F	27.2
2044	CD3+ T cell-CD19+ B cell	%	21	F	5.8
2044	CD3+ T cell-(CD16+/CD56+) cell	%	21	F	13.9
2052	CD3+ T cell+CD4+ T cell	%	52	M	53.1
2052	CD3+ T cell+CD4+ T cell	%	50	M	64.5
2052	CD3+ T cell+CD4+ T cell	%	47	M	65.6
2052	CD3+ T cell+CD4+ T cell	%	47	M	62.5
2052	CD3+ T cell+CD8+ T cell	%	52	M	12.9
2052	CD3+ T cell+CD8+ T cell	%	50	M	12.3
2052	CD3+ T cell+CD8+ T cell	%	47	M	15.8
2052	CD3+ T cell+CD8+ T cell	%	47	M	15.4
2052	CD3+ T cell-CD19+ B cell	%	52	M	5.2
2052	CD3+ T cell-CD19+ B cell	%	50	M	5.4
2052	CD3+ T cell-CD19+ B cell	%	47	M	5.3
2052	CD3+ T cell-CD19+ B cell	%	47	M	4.5
2052	CD3+ T cell-(CD16+/CD56+) cell	%	52	M	9.9
2052	CD3+ T cell-(CD16+/CD56+) cell	%	50	M	6
2052	CD3+ T cell-(CD16+/CD56+) cell	%	47	M	6
2052	CD3+ T cell-(CD16+/CD56+) cell	%	47	M	10.6
2054	CD3+ T cell+CD4+ T cell	%	16	F	56.8
2054	CD3+ T cell+CD8+ T cell	%	16	F	17.4
2054	CD3+ T cell-CD19+ B cell	%	16	F	14.3
2054	CD3+ T cell-(CD16+/CD56+) cell	%	16	F	NA
2055	CD3+ T cell+CD4+ T cell	%	20	M	39.4
2055	CD3+ T cell+CD8+ T cell	%	20	M	29.3
2055	CD3+ T cell-CD19+ B cell	%	20	M	3.8
2055	CD3+ T cell-(CD16+/CD56+) cell	%	20	M	23.3
2056	CD3+ T cell+CD4+ T cell	%	36	M	37.3
2056	CD3+ T cell+CD4+ T cell	%	40	M	34.8
2056	CD3+ T cell+CD8+ T cell	%	36	M	12.2
2056	CD3+ T cell+CD8+ T cell	%	40	M	16.2
2056	CD3+ T cell-CD19+ B cell	%	36	M	9
2056	CD3+ T cell-CD19+ B cell	%	40	M	10.8
2056	CD3+ T cell-(CD16+/CD56+) cell	%	36	M	27.9
2056	CD3+ T cell-(CD16+/CD56+) cell	%	40	M	23
2057	CD3+ T cell+CD4+ T cell	%	36	M	31.3
2057	CD3+ T cell+CD4+ T cell	%	40	M	32.1
2057	CD3+ T cell+CD8+ T cell	%	36	M	38
2057	CD3+ T cell+CD8+ T cell	%	40	M	37
2057	CD3+ T cell-CD19+ B cell	%	36	M	11.8
2057	CD3+ T cell-CD19+ B cell	%	40	M	14.6
2057	CD3+ T cell-(CD16+/CD56+) cell	%	36	M	13.3
2057	CD3+ T cell-(CD16+/CD56+) cell	%	40	M	11.2
2058	CD3+ T cell+CD4+ T cell	%	42	F	45.1
2058	CD3+ T cell+CD8+ T cell	%	42	F	33.1
2058	CD3+ T cell-CD19+ B cell	%	42	F	10.4
2058	CD3+ T cell-(CD16+/CD56+) cell	%	42	F	9.8
2060	CD3+ T cell+CD4+ T cell	%	15	M	37.4
2060	CD3+ T cell+CD8+ T cell	%	15	M	19.1
2060	CD3+ T cell-CD19+ B cell	%	15	M	9.7
2060	CD3+ T cell-(CD16+/CD56+) cell	%	15	M	10.3
2063	CD3+ T cell+CD4+ T cell	%	52	F	44.7
2063	CD3+ T cell+CD8+ T cell	%	52	F	28.7
2063	CD3+ T cell-CD19+ B cell	%	52	F	17.9
2063	CD3+ T cell-(CD16+/CD56+) cell	%	52	F	5.2
2065	CD3+ T cell+CD4+ T cell	%	52	F	37.2
2065	CD3+ T cell+CD8+ T cell	%	52	F	18
2065	CD3+ T cell-CD19+ B cell	%	52	F	6
2065	CD3+ T cell-(CD16+/CD56+) cell	%	52	F	34.9
2067	CD3+ T cell+CD4+ T cell	%	4	F	48.3
2067	CD3+ T cell+CD8+ T cell	%	4	F	28
2067	CD3+ T cell-CD19+ B cell	%	4	F	10.6
2067	CD3+ T cell-(CD16+/CD56+) cell	%	4	F	48
2069	CD3+ T cell+CD4+ T cell	%	36	M	36.5
2069	CD3+ T cell+CD8+ T cell	%	36	M	25.1
2069	CD3+ T cell-CD19+ B cell	%	36	M	15.6
2069	CD3+ T cell-(CD16+/CD56+) cell	%	36	M	1
2070	CD3+ T cell+CD4+ T cell	%	36	M	51.9
2070	CD3+ T cell+CD8+ T cell	%	36	M	10.6
2070	CD3+ T cell-CD19+ B cell	%	36	M	14
2070	CD3+ T cell-(CD16+/CD56+) cell	%	36	M	17.9
2077	CD3+ T cell+CD4+ T cell	%	34	M	41.6
2077	CD3+ T cell+CD8+ T cell	%	34	M	21.4
2077	CD3+ T cell-CD19+ B cell	%	34	M	13.2
2077	CD3+ T cell-(CD16+/CD56+) cell	%	34	M	15.6
2078	CD3+ T cell+CD4+ T cell	%	47	M	35.6
2078	CD3+ T cell+CD8+ T cell	%	47	M	23.8
2078	CD3+ T cell-CD19+ B cell	%	47	M	12.4
2078	CD3+ T cell-(CD16+/CD56+) cell	%	47	M	3
2084	CD3+ T cell+CD4+ T cell	%	18	F	40.6
2084	CD3+ T cell+CD8+ T cell	%	18	F	16
2084	CD3+ T cell-CD19+ B cell	%	18	F	19.8
2084	CD3+ T cell-(CD16+/CD56+) cell	%	18	F	18
2096	CD3+ T cell+CD4+ T cell	%	12	M	40
2096	CD3+ T cell+CD8+ T cell	%	12	M	16.6
2096	CD3+ T cell-CD19+ B cell	%	12	M	15.1
2096	CD3+ T cell-(CD16+/CD56+) cell	%	12	M	23.7
2103	CD3+ T cell+CD4+ T cell	%	61	M	49.5
2103	CD3+ T cell+CD8+ T cell	%	61	M	15.5
2103	CD3+ T cell-CD19+ B cell	%	61	M	14.2
2103	CD3+ T cell-(CD16+/CD56+) cell	%	61	M	14.3
2112	CD3+ T cell+CD4+ T cell	%	46	M	49
2112	CD3+ T cell+CD8+ T cell	%	46	M	17.7
2112	CD3+ T cell-CD19+ B cell	%	46	M	12
2112	CD3+ T cell-(CD16+/CD56+) cell	%	46	M	18.1
2130	CD3+ T cell+CD4+ T cell	%	31	F	48.1
2130	CD3+ T cell+CD8+ T cell	%	31	F	24.4
2130	CD3+ T cell-CD19+ B cell	%	31	F	18.1
2130	CD3+ T cell-(CD16+/CD56+) cell	%	31	F	6.4
2131	CD3+ T cell+CD4+ T cell	%	56	F	47.7
2131	CD3+ T cell+CD8+ T cell	%	56	F	19.3
2131	CD3+ T cell-CD19+ B cell	%	56	F	10.4
2131	CD3+ T cell-(CD16+/CD56+) cell	%	56	F	15.5
2132	CD3+ T cell+CD4+ T cell	%	37	F	54.5
2132	CD3+ T cell+CD8+ T cell	%	37	F	19.1
2132	CD3+ T cell-CD19+ B cell	%	37	F	11
2132	CD3+ T cell-(CD16+/CD56+) cell	%	37	F	10.3
2138	CD3+ T cell+CD4+ T cell	%	51	M	37.9
2138	CD3+ T cell+CD8+ T cell	%	51	M	19.4
2138	CD3+ T cell-CD19+ B cell	%	51	M	17.7
2138	CD3+ T cell-(CD16+/CD56+) cell	%	51	M	15.6
2139	CD3+ T cell+CD4+ T cell	%	51	M	34.5
2139	CD3+ T cell+CD4+ T cell	%	41	M	38.5
2139	CD3+ T cell+CD4+ T cell	%	56	M	40.5
2139	CD3+ T cell+CD8+ T cell	%	51	M	15.3
2139	CD3+ T cell+CD8+ T cell	%	41	M	13.4
2139	CD3+ T cell+CD8+ T cell	%	56	M	14.3
2139	CD3+ T cell-CD19+ B cell	%	51	M	17.1
2139	CD3+ T cell-CD19+ B cell	%	41	M	20.9
2139	CD3+ T cell-CD19+ B cell	%	56	M	20.5
2139	CD3+ T cell-(CD16+/CD56+) cell	%	51	M	27.9
2139	CD3+ T cell-(CD16+/CD56+) cell	%	41	M	22
2139	CD3+ T cell-(CD16+/CD56+) cell	%	56	M	19.7
2140	CD3+ T cell+CD4+ T cell	%	36	M	29.7
2140	CD3+ T cell+CD8+ T cell	%	36	M	29.6
2140	CD3+ T cell-CD19+ B cell	%	36	M	17.6
2140	CD3+ T cell-(CD16+/CD56+) cell	%	36	M	15.8
2141	CD3+ T cell+CD4+ T cell	%	31	M	47.7
2141	CD3+ T cell+CD8+ T cell	%	31	M	21.7
2141	CD3+ T cell-CD19+ B cell	%	31	M	12.7
2141	CD3+ T cell-(CD16+/CD56+) cell	%	31	M	11.1
2156	CD3+ T cell+CD4+ T cell	%	39	F	47.2
2156	CD3+ T cell+CD8+ T cell	%	39	F	20
2156	CD3+ T cell-CD19+ B cell	%	39	F	12.6
2156	CD3+ T cell-(CD16+/CD56+) cell	%	39	F	15.5
2159	CD3+ T cell+CD4+ T cell	%	36	M	42.5
2159	CD3+ T cell+CD8+ T cell	%	36	M	26.9
2159	CD3+ T cell-CD19+ B cell	%	36	M	7.5
2159	CD3+ T cell-(CD16+/CD56+) cell	%	36	M	16.4
2160	CD3+ T cell+CD4+ T cell	%	46	F	46.3
2160	CD3+ T cell+CD8+ T cell	%	46	F	19.8
2160	CD3+ T cell-CD19+ B cell	%	46	F	16.7
2160	CD3+ T cell-(CD16+/CD56+) cell	%	46	F	11.4
2161	CD3+ T cell+CD4+ T cell	%	31	F	39.8
2161	CD3+ T cell+CD8+ T cell	%	31	F	29.9
2161	CD3+ T cell-CD19+ B cell	%	31	F	17.2
2161	CD3+ T cell-(CD16+/CD56+) cell	%	31	F	6.5
2162	CD3+ T cell+CD4+ T cell	%	31	F	53.7
2162	CD3+ T cell+CD8+ T cell	%	31	F	16.9
2162	CD3+ T cell-CD19+ B cell	%	31	F	13.5
2162	CD3+ T cell-(CD16+/CD56+) cell	%	31	F	8.5
2163	CD3+ T cell+CD4+ T cell	%	41	M	33.9
2163	CD3+ T cell+CD8+ T cell	%	41	M	18.4
2163	CD3+ T cell-CD19+ B cell	%	41	M	26
2163	CD3+ T cell-(CD16+/CD56+) cell	%	41	M	18.7
2164	CD3+ T cell+CD4+ T cell	%	41	F	47.3
2164	CD3+ T cell+CD8+ T cell	%	41	F	30
2164	CD3+ T cell-CD19+ B cell	%	41	F	13.3
2164	CD3+ T cell-(CD16+/CD56+) cell	%	41	F	3.8
2165	CD3+ T cell+CD4+ T cell	%	36	F	59.5
2165	CD3+ T cell+CD8+ T cell	%	36	F	14.4
2165	CD3+ T cell-CD19+ B cell	%	36	F	12.9
2165	CD3+ T cell-(CD16+/CD56+) cell	%	36	F	11.4
2169	CD3+ T cell+CD4+ T cell	%	36	M	45.9
2169	CD3+ T cell+CD8+ T cell	%	36	M	23.1
2169	CD3+ T cell-CD19+ B cell	%	36	M	5.2
2169	CD3+ T cell-(CD16+/CD56+) cell	%	36	M	20.3
2175	CD3+ T cell+CD4+ T cell	%	56	M	46
2175	CD3+ T cell+CD8+ T cell	%	56	M	28.9
2175	CD3+ T cell-CD19+ B cell	%	56	M	8.8
2175	CD3+ T cell-(CD16+/CD56+) cell	%	56	M	14.3
2177	CD3+ T cell+CD4+ T cell	%	46	M	39.4
2177	CD3+ T cell+CD8+ T cell	%	46	M	21.9
2177	CD3+ T cell-CD19+ B cell	%	46	M	14.4
2177	CD3+ T cell-(CD16+/CD56+) cell	%	46	M	16.6
2178	CD3+ T cell+CD4+ T cell	%	37	F	43.5
2178	CD3+ T cell+CD8+ T cell	%	37	F	17.2
2178	CD3+ T cell-CD19+ B cell	%	37	F	13.1
2178	CD3+ T cell-(CD16+/CD56+) cell	%	37	F	20.7
2180	CD3+ T cell+CD4+ T cell	%	37	M	36.4
2180	CD3+ T cell+CD8+ T cell	%	37	M	27.7
2180	CD3+ T cell-CD19+ B cell	%	37	M	3
2180	CD3+ T cell-(CD16+/CD56+) cell	%	37	M	24.2
2187	CD3+ T cell+CD4+ T cell	%	27	F	46.8
2187	CD3+ T cell+CD8+ T cell	%	27	F	23.5
2187	CD3+ T cell-CD19+ B cell	%	27	F	10.8
2187	CD3+ T cell-(CD16+/CD56+) cell	%	27	F	13.9
2188	CD3+ T cell+CD4+ T cell	%	19	M	45.3
2188	CD3+ T cell+CD8+ T cell	%	19	M	22.5
2188	CD3+ T cell-CD19+ B cell	%	19	M	13.4
2188	CD3+ T cell-(CD16+/CD56+) cell	%	19	M	13.6
2189	CD3+ T cell+CD4+ T cell	%	32	F	58.4
2189	CD3+ T cell+CD8+ T cell	%	32	F	20.2
2189	CD3+ T cell-CD19+ B cell	%	32	F	11.6
2189	CD3+ T cell-(CD16+/CD56+) cell	%	32	F	6
2191	CD3+ T cell+CD4+ T cell	%	32	M	37.2
2191	CD3+ T cell+CD8+ T cell	%	32	M	18.2
2191	CD3+ T cell-CD19+ B cell	%	32	M	22.3
2191	CD3+ T cell-(CD16+/CD56+) cell	%	32	M	14.5
2198	CD3+ T cell+CD4+ T cell	%	54	M	28.7
2198	CD3+ T cell+CD8+ T cell	%	54	M	26.6
2198	CD3+ T cell-CD19+ B cell	%	54	M	10.6
2198	CD3+ T cell-(CD16+/CD56+) cell	%	54	M	22.7
2203	CD3+ T cell+CD4+ T cell	%	20	M	37.5
2203	CD3+ T cell+CD8+ T cell	%	20	M	20
2203	CD3+ T cell-CD19+ B cell	%	20	M	12.5
2203	CD3+ T cell-(CD16+/CD56+) cell	%	20	M	25.8
2222	CD3+ T cell+CD4+ T cell	%	43	F	39.2
2222	CD3+ T cell+CD8+ T cell	%	43	F	31
2222	CD3+ T cell-CD19+ B cell	%	43	F	15.2
2222	CD3+ T cell-(CD16+/CD56+) cell	%	43	F	6.7
2227	CD3+ T cell+CD4+ T cell	%	51	M	24.1
2227	CD3+ T cell+CD4+ T cell	%	44	M	21.3
2227	CD3+ T cell+CD4+ T cell	%	40	M	24.2
2227	CD3+ T cell+CD8+ T cell	%	51	M	33.7
2227	CD3+ T cell+CD8+ T cell	%	44	M	36.4
2227	CD3+ T cell+CD8+ T cell	%	40	M	25.7
2227	CD3+ T cell-CD19+ B cell	%	51	M	6.2
2227	CD3+ T cell-CD19+ B cell	%	44	M	3
2227	CD3+ T cell-CD19+ B cell	%	40	M	15.8
2227	CD3+ T cell-(CD16+/CD56+) cell	%	51	M	28.2
2227	CD3+ T cell-(CD16+/CD56+) cell	%	44	M	26.6
2227	CD3+ T cell-(CD16+/CD56+) cell	%	40	M	21.4
2228	CD3+ T cell+CD4+ T cell	%	60	M	31.9
2228	CD3+ T cell+CD8+ T cell	%	60	M	20.7
2228	CD3+ T cell-CD19+ B cell	%	60	M	32.4
2228	CD3+ T cell-(CD16+/CD56+) cell	%	60	M	12.2
2232	CD3+ T cell+CD4+ T cell	%	39	F	34.6
2232	CD3+ T cell+CD8+ T cell	%	39	F	20.1
2232	CD3+ T cell-CD19+ B cell	%	39	F	13.5
2232	CD3+ T cell-(CD16+/CD56+) cell	%	39	F	16.5
2233	CD3+ T cell+CD4+ T cell	%	29	F	37.9
2233	CD3+ T cell+CD8+ T cell	%	29	F	30.6
2233	CD3+ T cell-CD19+ B cell	%	29	F	13.6
2233	CD3+ T cell-(CD16+/CD56+) cell	%	29	F	7
2234	CD3+ T cell+CD4+ T cell	%	43	F	40.8
2234	CD3+ T cell+CD8+ T cell	%	43	F	24.3
2234	CD3+ T cell-CD19+ B cell	%	43	F	19
2234	CD3+ T cell-(CD16+/CD56+) cell	%	43	F	10.4
2235	CD3+ T cell+CD4+ T cell	%	21	F	59.3
2235	CD3+ T cell+CD8+ T cell	%	21	F	18.4
2235	CD3+ T cell-CD19+ B cell	%	21	F	15.5
2235	CD3+ T cell-(CD16+/CD56+) cell	%	21	F	48
2236	CD3+ T cell+CD4+ T cell	%	36	F	35.8
2236	CD3+ T cell+CD4+ T cell	%	55	F	36.4
2236	CD3+ T cell+CD4+ T cell	%	49	F	37.1
2236	CD3+ T cell+CD4+ T cell	%	59	F	41.8
2236	CD3+ T cell+CD8+ T cell	%	36	F	25
2236	CD3+ T cell+CD8+ T cell	%	55	F	26.9
2236	CD3+ T cell+CD8+ T cell	%	49	F	25
2236	CD3+ T cell+CD8+ T cell	%	59	F	26.6
2236	CD3+ T cell-CD19+ B cell	%	36	F	11.3
2236	CD3+ T cell-CD19+ B cell	%	55	F	9.7
2236	CD3+ T cell-CD19+ B cell	%	49	F	12.4
2236	CD3+ T cell-CD19+ B cell	%	59	F	11.7
2236	CD3+ T cell-(CD16+/CD56+) cell	%	36	F	23.8
2236	CD3+ T cell-(CD16+/CD56+) cell	%	55	F	21.7
2236	CD3+ T cell-(CD16+/CD56+) cell	%	49	F	20
2236	CD3+ T cell-(CD16+/CD56+) cell	%	59	F	18.4
2238	CD3+ T cell+CD4+ T cell	%	53	F	29.6
2238	CD3+ T cell+CD8+ T cell	%	53	F	27.9
2238	CD3+ T cell-CD19+ B cell	%	53	F	6.5
2238	CD3+ T cell-(CD16+/CD56+) cell	%	53	F	27.4
2244	CD3+ T cell+CD4+ T cell	%	36	F	39.1
2244	CD3+ T cell+CD8+ T cell	%	36	F	29.7
2244	CD3+ T cell-CD19+ B cell	%	36	F	7.9
2244	CD3+ T cell-(CD16+/CD56+) cell	%	36	F	12.7
2246	CD3+ T cell+CD4+ T cell	%	46	M	28.7
2246	CD3+ T cell+CD8+ T cell	%	46	M	43.5
2246	CD3+ T cell-CD19+ B cell	%	46	M	4.3
2246	CD3+ T cell-(CD16+/CD56+) cell	%	46	M	17.5
2247	CD3+ T cell+CD4+ T cell	%	31	M	33.2
2247	CD3+ T cell+CD8+ T cell	%	31	M	12.7
2247	CD3+ T cell-CD19+ B cell	%	31	M	8.4
2247	CD3+ T cell-(CD16+/CD56+) cell	%	31	M	30.8
2254	CD3+ T cell+CD4+ T cell	%	16	F	29.5
2254	CD3+ T cell+CD8+ T cell	%	16	F	23.3
2254	CD3+ T cell-CD19+ B cell	%	16	F	12.6
2254	CD3+ T cell-(CD16+/CD56+) cell	%	16	F	9.7
2256	CD3+ T cell+CD4+ T cell	%	37	F	52.8
2256	CD3+ T cell+CD8+ T cell	%	37	F	24.5
2256	CD3+ T cell-CD19+ B cell	%	37	F	7.2
2256	CD3+ T cell-(CD16+/CD56+) cell	%	37	F	10.7
2258	CD3+ T cell+CD4+ T cell	%	43	M	43.9
2258	CD3+ T cell+CD8+ T cell	%	43	M	17.4
2258	CD3+ T cell-CD19+ B cell	%	43	M	9.5
2258	CD3+ T cell-(CD16+/CD56+) cell	%	43	M	19.9
2265	CD3+ T cell+CD4+ T cell	%	47	F	48.6
2265	CD3+ T cell+CD8+ T cell	%	47	F	25
2265	CD3+ T cell-CD19+ B cell	%	47	F	2.7
2265	CD3+ T cell-(CD16+/CD56+) cell	%	47	F	3.3
2266	CD3+ T cell+CD4+ T cell	%	23	M	51.6
2266	CD3+ T cell+CD8+ T cell	%	23	M	15.9
2266	CD3+ T cell-CD19+ B cell	%	23	M	3.9
2266	CD3+ T cell-(CD16+/CD56+) cell	%	23	M	23.1
2269	CD3+ T cell+CD4+ T cell	%	13	F	33.7
2269	CD3+ T cell+CD8+ T cell	%	13	F	21.3
2269	CD3+ T cell-CD19+ B cell	%	13	F	10.3
2269	CD3+ T cell-(CD16+/CD56+) cell	%	13	F	27.9
2273	CD3+ T cell+CD4+ T cell	%	61	M	34.4
2273	CD3+ T cell+CD4+ T cell	%	56	M	34.9
2273	CD3+ T cell+CD4+ T cell	%	54	M	35.7
2273	CD3+ T cell+CD4+ T cell	%	59	M	41
2273	CD3+ T cell+CD8+ T cell	%	61	M	38.5
2273	CD3+ T cell+CD8+ T cell	%	56	M	37.1
2273	CD3+ T cell+CD8+ T cell	%	54	M	37
2273	CD3+ T cell+CD8+ T cell	%	59	M	37.9
2273	CD3+ T cell-CD19+ B cell	%	61	M	4.4
2273	CD3+ T cell-CD19+ B cell	%	56	M	4.2
2273	CD3+ T cell-CD19+ B cell	%	54	M	3.9
2273	CD3+ T cell-CD19+ B cell	%	59	M	5.6
2273	CD3+ T cell-(CD16+/CD56+) cell	%	61	M	15.4
2273	CD3+ T cell-(CD16+/CD56+) cell	%	56	M	14.5
2273	CD3+ T cell-(CD16+/CD56+) cell	%	54	M	13.8
2273	CD3+ T cell-(CD16+/CD56+) cell	%	59	M	9
2274	CD3+ T cell+CD4+ T cell	%	21	F	33.6
2274	CD3+ T cell+CD8+ T cell	%	21	F	26
2274	CD3+ T cell-CD19+ B cell	%	21	F	3.7
2274	CD3+ T cell-(CD16+/CD56+) cell	%	21	F	34
2275	CD3+ T cell+CD4+ T cell	%	61	M	42.1
2275	CD3+ T cell+CD8+ T cell	%	61	M	27.4
2275	CD3+ T cell-CD19+ B cell	%	61	M	6.4
2275	CD3+ T cell-(CD16+/CD56+) cell	%	61	M	12.3
2277	CD3+ T cell+CD4+ T cell	%	36	M	30.9
2277	CD3+ T cell+CD8+ T cell	%	36	M	13.5
2277	CD3+ T cell-CD19+ B cell	%	36	M	5.4
2277	CD3+ T cell-(CD16+/CD56+) cell	%	36	M	48
2280	CD3+ T cell+CD4+ T cell	%	26	F	48.1
2280	CD3+ T cell+CD8+ T cell	%	26	F	16.9
2280	CD3+ T cell-CD19+ B cell	%	26	F	9.6
2280	CD3+ T cell-(CD16+/CD56+) cell	%	26	F	16.1
2286	CD3+ T cell+CD4+ T cell	%	44	F	49.4
2286	CD3+ T cell+CD8+ T cell	%	44	F	15.2
2286	CD3+ T cell-CD19+ B cell	%	44	F	12.4
2286	CD3+ T cell-(CD16+/CD56+) cell	%	44	F	14.1
2331	CD3+ T cell+CD4+ T cell	%	46	F	45.1
2331	CD3+ T cell+CD8+ T cell	%	46	F	19.5
2331	CD3+ T cell-CD19+ B cell	%	46	F	7.2
2331	CD3+ T cell-(CD16+/CD56+) cell	%	46	F	19.7
2332	CD3+ T cell+CD4+ T cell	%	47	M	35.1
2332	CD3+ T cell+CD8+ T cell	%	47	M	19.9
2332	CD3+ T cell-CD19+ B cell	%	47	M	8.9
2332	CD3+ T cell-(CD16+/CD56+) cell	%	47	M	29.2
2334	CD3+ T cell+CD4+ T cell	%	31	F	21.4
2334	CD3+ T cell+CD8+ T cell	%	31	F	51.1
2334	CD3+ T cell-CD19+ B cell	%	31	F	6.8
2334	CD3+ T cell-(CD16+/CD56+) cell	%	31	F	16
2350	CD3+ T cell+CD4+ T cell	%	50	M	31.5
2350	CD3+ T cell+CD4+ T cell	%	43	M	35.2
2350	CD3+ T cell+CD4+ T cell	%	48	M	38.1
2350	CD3+ T cell+CD4+ T cell	%	46	M	38.7
2350	CD3+ T cell+CD8+ T cell	%	50	M	14.6
2350	CD3+ T cell+CD8+ T cell	%	43	M	15.4
2350	CD3+ T cell+CD8+ T cell	%	48	M	17.7
2350	CD3+ T cell+CD8+ T cell	%	46	M	20.4
2350	CD3+ T cell-CD19+ B cell	%	50	M	13
2350	CD3+ T cell-CD19+ B cell	%	43	M	14.7
2350	CD3+ T cell-CD19+ B cell	%	48	M	13.9
2350	CD3+ T cell-CD19+ B cell	%	46	M	13
2350	CD3+ T cell-(CD16+/CD56+) cell	%	50	M	24.3
2350	CD3+ T cell-(CD16+/CD56+) cell	%	43	M	21.2
2350	CD3+ T cell-(CD16+/CD56+) cell	%	48	M	18.4
2350	CD3+ T cell-(CD16+/CD56+) cell	%	46	M	14.8
2352	CD3+ T cell+CD4+ T cell	%	43	F	45.6
2352	CD3+ T cell+CD8+ T cell	%	43	F	19.5
2352	CD3+ T cell-CD19+ B cell	%	43	F	10
2352	CD3+ T cell-(CD16+/CD56+) cell	%	43	F	4
2353	CD3+ T cell+CD4+ T cell	%	73	F	45.9
2353	CD3+ T cell+CD8+ T cell	%	73	F	18.5
2353	CD3+ T cell-CD19+ B cell	%	73	F	13
2353	CD3+ T cell-(CD16+/CD56+) cell	%	73	F	14.8
2359	CD3+ T cell+CD4+ T cell	%	46	M	40.4
2359	CD3+ T cell+CD8+ T cell	%	46	M	22.6
2359	CD3+ T cell-CD19+ B cell	%	46	M	20.5
2359	CD3+ T cell-(CD16+/CD56+) cell	%	46	M	6
2361	CD3+ T cell+CD4+ T cell	%	52	F	57.7
2361	CD3+ T cell+CD4+ T cell	%	48	F	59.1
2361	CD3+ T cell+CD4+ T cell	%	58	F	53.8
2361	CD3+ T cell+CD8+ T cell	%	52	F	20.7
2361	CD3+ T cell+CD8+ T cell	%	48	F	23.1
2361	CD3+ T cell+CD8+ T cell	%	58	F	21.9
2361	CD3+ T cell-CD19+ B cell	%	52	F	7.2
2361	CD3+ T cell-CD19+ B cell	%	48	F	8.1
2361	CD3+ T cell-CD19+ B cell	%	58	F	7.2
2361	CD3+ T cell-(CD16+/CD56+) cell	%	52	F	8.1
2361	CD3+ T cell-(CD16+/CD56+) cell	%	48	F	6.6
2361	CD3+ T cell-(CD16+/CD56+) cell	%	58	F	10
2370	CD3+ T cell+CD4+ T cell	%	38	M	32.7
2370	CD3+ T cell+CD4+ T cell	%	43	M	45.1
2370	CD3+ T cell+CD8+ T cell	%	38	M	24.3
2370	CD3+ T cell+CD8+ T cell	%	43	M	26.7
2370	CD3+ T cell-CD19+ B cell	%	38	M	4.3
2370	CD3+ T cell-CD19+ B cell	%	43	M	4.5
2370	CD3+ T cell-(CD16+/CD56+) cell	%	38	M	28.9
2370	CD3+ T cell-(CD16+/CD56+) cell	%	43	M	18
2379	CD3+ T cell+CD4+ T cell	%	38	M	48.7
2379	CD3+ T cell+CD8+ T cell	%	38	M	22.6
2379	CD3+ T cell-CD19+ B cell	%	38	M	8.1
2379	CD3+ T cell-(CD16+/CD56+) cell	%	38	M	17.1
2381	CD3+ T cell+CD4+ T cell	%	43	M	39.6
2381	CD3+ T cell+CD8+ T cell	%	43	M	28.7
2381	CD3+ T cell-CD19+ B cell	%	43	M	13.7
2381	CD3+ T cell-(CD16+/CD56+) cell	%	43	M	9.7
2407	CD3+ T cell+CD4+ T cell	%	31	M	28.6
2407	CD3+ T cell+CD8+ T cell	%	31	M	37.6
2407	CD3+ T cell-CD19+ B cell	%	31	M	7.9
2407	CD3+ T cell-(CD16+/CD56+) cell	%	31	M	15.1
2409	CD3+ T cell+CD4+ T cell	%	46	M	27
2409	CD3+ T cell+CD4+ T cell	%	51	M	37
2409	CD3+ T cell+CD8+ T cell	%	46	M	10.1
2409	CD3+ T cell+CD8+ T cell	%	51	M	10.9
2409	CD3+ T cell-CD19+ B cell	%	46	M	24.5
2409	CD3+ T cell-CD19+ B cell	%	51	M	17.7
2409	CD3+ T cell-(CD16+/CD56+) cell	%	46	M	33.3
2409	CD3+ T cell-(CD16+/CD56+) cell	%	51	M	30.1
2414	CD3+ T cell+CD4+ T cell	%	57	M	40.4
2414	CD3+ T cell+CD4+ T cell	%	52	M	37.1
2414	CD3+ T cell+CD8+ T cell	%	57	M	19.9
2414	CD3+ T cell+CD8+ T cell	%	52	M	23.9
2414	CD3+ T cell-CD19+ B cell	%	57	M	17.4
2414	CD3+ T cell-CD19+ B cell	%	52	M	16.6
2414	CD3+ T cell-(CD16+/CD56+) cell	%	57	M	19.1
2414	CD3+ T cell-(CD16+/CD56+) cell	%	52	M	17.1
2415	CD3+ T cell+CD4+ T cell	%	36	M	29.1
2415	CD3+ T cell+CD8+ T cell	%	36	M	18.8
2415	CD3+ T cell-CD19+ B cell	%	36	M	16.6
2415	CD3+ T cell-(CD16+/CD56+) cell	%	36	M	26.5
2423	CD3+ T cell+CD4+ T cell	%	36	M	34.3
2423	CD3+ T cell+CD8+ T cell	%	36	M	28
2423	CD3+ T cell-CD19+ B cell	%	36	M	14.5
2423	CD3+ T cell-(CD16+/CD56+) cell	%	36	M	12.8
2429	CD3+ T cell+CD4+ T cell	%	59	F	41.6
2429	CD3+ T cell+CD8+ T cell	%	59	F	31.2
2429	CD3+ T cell-CD19+ B cell	%	59	F	6.1
2429	CD3+ T cell-(CD16+/CD56+) cell	%	59	F	10.4
2435	CD3+ T cell+CD4+ T cell	%	49	F	48.7
2435	CD3+ T cell+CD4+ T cell	%	53	F	51.6
2435	CD3+ T cell+CD8+ T cell	%	49	F	28.6
2435	CD3+ T cell+CD8+ T cell	%	53	F	25.7
2435	CD3+ T cell-CD19+ B cell	%	49	F	10.9
2435	CD3+ T cell-CD19+ B cell	%	53	F	8.9
2435	CD3+ T cell-(CD16+/CD56+) cell	%	49	F	8
2435	CD3+ T cell-(CD16+/CD56+) cell	%	53	F	6.4
2442	CD3+ T cell+CD4+ T cell	%	36	M	48.7
2442	CD3+ T cell+CD8+ T cell	%	36	M	10.6
2442	CD3+ T cell-CD19+ B cell	%	36	M	6.8
2442	CD3+ T cell-(CD16+/CD56+) cell	%	36	M	24.1
2444	CD3+ T cell+CD4+ T cell	%	36	F	38.7
2444	CD3+ T cell+CD8+ T cell	%	36	F	23.2
2444	CD3+ T cell-CD19+ B cell	%	36	F	10
2444	CD3+ T cell-(CD16+/CD56+) cell	%	36	F	16.9
2445	CD3+ T cell+CD4+ T cell	%	36	M	33.5
2445	CD3+ T cell+CD8+ T cell	%	36	M	36.6
2445	CD3+ T cell-CD19+ B cell	%	36	M	8.9
2445	CD3+ T cell-(CD16+/CD56+) cell	%	36	M	9.9
2446	CD3+ T cell+CD4+ T cell	%	44	F	33.3
2446	CD3+ T cell+CD8+ T cell	%	44	F	14.2
2446	CD3+ T cell-CD19+ B cell	%	44	F	6.4
2446	CD3+ T cell-(CD16+/CD56+) cell	%	44	F	36.5
2452	CD3+ T cell+CD4+ T cell	%	52	M	50.8
2452	CD3+ T cell+CD8+ T cell	%	52	M	26.4
2452	CD3+ T cell-CD19+ B cell	%	52	M	2
2452	CD3+ T cell-(CD16+/CD56+) cell	%	52	M	6.3
2454	CD3+ T cell+CD4+ T cell	%	13	M	33.6
2454	CD3+ T cell+CD8+ T cell	%	13	M	12.2
2454	CD3+ T cell-CD19+ B cell	%	13	M	20.2
2454	CD3+ T cell-(CD16+/CD56+) cell	%	13	M	26.5
2456	CD3+ T cell+CD4+ T cell	%	31	F	38.5
2456	CD3+ T cell+CD8+ T cell	%	31	F	25.3
2456	CD3+ T cell-CD19+ B cell	%	31	F	13.1
2456	CD3+ T cell-(CD16+/CD56+) cell	%	31	F	12.7
2457	CD3+ T cell+CD4+ T cell	%	36	F	48.6
2457	CD3+ T cell+CD8+ T cell	%	36	F	12
2457	CD3+ T cell-CD19+ B cell	%	36	F	13.7
2457	CD3+ T cell-(CD16+/CD56+) cell	%	36	F	11.9
2464	CD3+ T cell+CD4+ T cell	%	44	F	38.5
2464	CD3+ T cell+CD4+ T cell	%	42	F	32.4
2464	CD3+ T cell+CD4+ T cell	%	53	F	31.7
2464	CD3+ T cell+CD4+ T cell	%	47	F	36
2464	CD3+ T cell+CD4+ T cell	%	49	F	33.8
2464	CD3+ T cell+CD4+ T cell	%	36	F	34.7
2464	CD3+ T cell+CD8+ T cell	%	44	F	24.5
2464	CD3+ T cell+CD8+ T cell	%	42	F	27.3
2464	CD3+ T cell+CD8+ T cell	%	53	F	29.5
2464	CD3+ T cell+CD8+ T cell	%	47	F	27.5
2464	CD3+ T cell+CD8+ T cell	%	49	F	27.4
2464	CD3+ T cell+CD8+ T cell	%	36	F	23
2464	CD3+ T cell-CD19+ B cell	%	44	F	13.4
2464	CD3+ T cell-CD19+ B cell	%	42	F	11.2
2464	CD3+ T cell-CD19+ B cell	%	53	F	11
2464	CD3+ T cell-CD19+ B cell	%	47	F	9.8
2464	CD3+ T cell-CD19+ B cell	%	49	F	11.3
2464	CD3+ T cell-CD19+ B cell	%	36	F	13.7
2464	CD3+ T cell-(CD16+/CD56+) cell	%	44	F	9.7
2464	CD3+ T cell-(CD16+/CD56+) cell	%	42	F	19.7
2464	CD3+ T cell-(CD16+/CD56+) cell	%	53	F	16.9
2464	CD3+ T cell-(CD16+/CD56+) cell	%	47	F	16.4
2464	CD3+ T cell-(CD16+/CD56+) cell	%	49	F	15.9
2464	CD3+ T cell-(CD16+/CD56+) cell	%	36	F	14.6
2470	CD3+ T cell+CD4+ T cell	%	31	F	38.4
2470	CD3+ T cell+CD8+ T cell	%	31	F	30.8
2470	CD3+ T cell-CD19+ B cell	%	31	F	13.1
2470	CD3+ T cell-(CD16+/CD56+) cell	%	31	F	9.6
2473	CD3+ T cell+CD4+ T cell	%	36	M	40.1
2473	CD3+ T cell+CD8+ T cell	%	36	M	22.7
2473	CD3+ T cell-CD19+ B cell	%	36	M	3.4
2473	CD3+ T cell-(CD16+/CD56+) cell	%	36	M	23.6
2478	CD3+ T cell+CD4+ T cell	%	48	M	58.5
2478	CD3+ T cell+CD8+ T cell	%	48	M	17.9
2478	CD3+ T cell-CD19+ B cell	%	48	M	7.6
2478	CD3+ T cell-(CD16+/CD56+) cell	%	48	M	13.5
2481	CD3+ T cell+CD4+ T cell	%	50	M	37.9
2481	CD3+ T cell+CD8+ T cell	%	50	M	19.8
2481	CD3+ T cell-CD19+ B cell	%	50	M	1.7
2481	CD3+ T cell-(CD16+/CD56+) cell	%	50	M	29.3
2483	CD3+ T cell+CD4+ T cell	%	55	M	25.1
2483	CD3+ T cell+CD4+ T cell	%	60	M	43.3
2483	CD3+ T cell+CD8+ T cell	%	55	M	45.2
2483	CD3+ T cell+CD8+ T cell	%	60	M	37.2
2483	CD3+ T cell-CD19+ B cell	%	55	M	1.6
2483	CD3+ T cell-CD19+ B cell	%	60	M	4.5
2483	CD3+ T cell-(CD16+/CD56+) cell	%	55	M	20.5
2483	CD3+ T cell-(CD16+/CD56+) cell	%	60	M	11
2485	CD3+ T cell+CD4+ T cell	%	50	M	35.8
2485	CD3+ T cell+CD4+ T cell	%	55	M	43.9
2485	CD3+ T cell+CD8+ T cell	%	50	M	28.2
2485	CD3+ T cell+CD8+ T cell	%	55	M	26.2
2485	CD3+ T cell-CD19+ B cell	%	50	M	6.5
2485	CD3+ T cell-CD19+ B cell	%	55	M	10.8
2485	CD3+ T cell-(CD16+/CD56+) cell	%	50	M	18.4
2485	CD3+ T cell-(CD16+/CD56+) cell	%	55	M	16.3
2486	CD3+ T cell+CD4+ T cell	%	140	M	43
2486	CD3+ T cell+CD4+ T cell	%	135	M	46.6
2486	CD3+ T cell+CD8+ T cell	%	140	M	15
2486	CD3+ T cell+CD8+ T cell	%	135	M	15.2
2486	CD3+ T cell-CD19+ B cell	%	140	M	12.6
2486	CD3+ T cell-CD19+ B cell	%	135	M	10.3
2486	CD3+ T cell-(CD16+/CD56+) cell	%	140	M	23.4
2486	CD3+ T cell-(CD16+/CD56+) cell	%	135	M	20.9
2488	CD3+ T cell+CD4+ T cell	%	31	M	47.6
2488	CD3+ T cell+CD8+ T cell	%	31	M	13.6
2488	CD3+ T cell-CD19+ B cell	%	31	M	17.2
2488	CD3+ T cell-(CD16+/CD56+) cell	%	31	M	9.6
2489	CD3+ T cell+CD4+ T cell	%	54	M	26.6
2489	CD3+ T cell+CD4+ T cell	%	48	M	32.3
2489	CD3+ T cell+CD8+ T cell	%	54	M	51
2489	CD3+ T cell+CD8+ T cell	%	48	M	44.4
2489	CD3+ T cell-CD19+ B cell	%	54	M	1.3
2489	CD3+ T cell-CD19+ B cell	%	48	M	2
2489	CD3+ T cell-(CD16+/CD56+) cell	%	54	M	14.6
2489	CD3+ T cell-(CD16+/CD56+) cell	%	48	M	13.7
2493	CD3+ T cell+CD4+ T cell	%	36	F	37.7
2493	CD3+ T cell+CD8+ T cell	%	36	F	22.7
2493	CD3+ T cell-CD19+ B cell	%	36	F	17.5
2493	CD3+ T cell-(CD16+/CD56+) cell	%	36	F	16.5
2494	CD3+ T cell+CD4+ T cell	%	41	M	47.6
2494	CD3+ T cell+CD8+ T cell	%	41	M	13
2494	CD3+ T cell-CD19+ B cell	%	41	M	12.7
2494	CD3+ T cell-(CD16+/CD56+) cell	%	41	M	21.9
2495	CD3+ T cell+CD4+ T cell	%	46	F	35.9
2495	CD3+ T cell+CD8+ T cell	%	46	F	26.4
2495	CD3+ T cell-CD19+ B cell	%	46	F	2
2495	CD3+ T cell-(CD16+/CD56+) cell	%	46	F	5
2505	CD3+ T cell+CD4+ T cell	%	36	F	32.8
2505	CD3+ T cell+CD8+ T cell	%	36	F	32.9
2505	CD3+ T cell-CD19+ B cell	%	36	F	11.8
2505	CD3+ T cell-(CD16+/CD56+) cell	%	36	F	17.9
2507	CD3+ T cell+CD4+ T cell	%	46	F	41.7
2507	CD3+ T cell+CD4+ T cell	%	61	F	43.5
2507	CD3+ T cell+CD4+ T cell	%	53	F	41.6
2507	CD3+ T cell+CD4+ T cell	%	56	F	46.2
2507	CD3+ T cell+CD8+ T cell	%	46	F	26.8
2507	CD3+ T cell+CD8+ T cell	%	61	F	23.7
2507	CD3+ T cell+CD8+ T cell	%	53	F	25.2
2507	CD3+ T cell+CD8+ T cell	%	56	F	26.7
2507	CD3+ T cell-CD19+ B cell	%	46	F	10.9
2507	CD3+ T cell-CD19+ B cell	%	61	F	8.8
2507	CD3+ T cell-CD19+ B cell	%	53	F	11.3
2507	CD3+ T cell-CD19+ B cell	%	56	F	11.2
2507	CD3+ T cell-(CD16+/CD56+) cell	%	46	F	17.1
2507	CD3+ T cell-(CD16+/CD56+) cell	%	61	F	17
2507	CD3+ T cell-(CD16+/CD56+) cell	%	53	F	15.9
2507	CD3+ T cell-(CD16+/CD56+) cell	%	56	F	14.3
2514	CD3+ T cell+CD4+ T cell	%	36	F	44.8
2514	CD3+ T cell+CD8+ T cell	%	36	F	31.5
2514	CD3+ T cell-CD19+ B cell	%	36	F	9.8
2514	CD3+ T cell-(CD16+/CD56+) cell	%	36	F	10.9
2516	CD3+ T cell+CD4+ T cell	%	46	M	37.4
2516	CD3+ T cell+CD8+ T cell	%	46	M	26.4
2516	CD3+ T cell-CD19+ B cell	%	46	M	2
2516	CD3+ T cell-(CD16+/CD56+) cell	%	46	M	22.5
2517	CD3+ T cell+CD4+ T cell	%	59	M	35
2517	CD3+ T cell+CD4+ T cell	%	51	M	35.3
2517	CD3+ T cell+CD4+ T cell	%	63	M	38.2
2517	CD3+ T cell+CD4+ T cell	%	54	M	39.2
2517	CD3+ T cell+CD4+ T cell	%	44	M	36.2
2517	CD3+ T cell+CD8+ T cell	%	59	M	29.2
2517	CD3+ T cell+CD8+ T cell	%	51	M	28.5
2517	CD3+ T cell+CD8+ T cell	%	63	M	28.4
2517	CD3+ T cell+CD8+ T cell	%	54	M	29.3
2517	CD3+ T cell+CD8+ T cell	%	44	M	27.9
2517	CD3+ T cell-CD19+ B cell	%	59	M	14.9
2517	CD3+ T cell-CD19+ B cell	%	51	M	14.7
2517	CD3+ T cell-CD19+ B cell	%	63	M	14.3
2517	CD3+ T cell-CD19+ B cell	%	54	M	16
2517	CD3+ T cell-CD19+ B cell	%	44	M	18.9
2517	CD3+ T cell-(CD16+/CD56+) cell	%	59	M	13.8
2517	CD3+ T cell-(CD16+/CD56+) cell	%	51	M	13.6
2517	CD3+ T cell-(CD16+/CD56+) cell	%	63	M	12.9
2517	CD3+ T cell-(CD16+/CD56+) cell	%	54	M	12.3
2517	CD3+ T cell-(CD16+/CD56+) cell	%	44	M	11.8
2519	CD3+ T cell+CD4+ T cell	%	17	F	39.8
2519	CD3+ T cell+CD8+ T cell	%	17	F	30.5
2519	CD3+ T cell-CD19+ B cell	%	17	F	10.3
2519	CD3+ T cell-(CD16+/CD56+) cell	%	17	F	13.1
2520	CD3+ T cell+CD4+ T cell	%	51	M	51.1
2520	CD3+ T cell+CD8+ T cell	%	51	M	18.5
2520	CD3+ T cell-CD19+ B cell	%	51	M	16.2
2520	CD3+ T cell-(CD16+/CD56+) cell	%	51	M	11.4
2522	CD3+ T cell+CD4+ T cell	%	51	F	42
2522	CD3+ T cell+CD8+ T cell	%	51	F	18.3
2522	CD3+ T cell-CD19+ B cell	%	51	F	17.7
2522	CD3+ T cell-(CD16+/CD56+) cell	%	51	F	18.3
2525	CD3+ T cell+CD4+ T cell	%	53	M	31
2525	CD3+ T cell+CD4+ T cell	%	44	M	32.9
2525	CD3+ T cell+CD4+ T cell	%	48	M	37.6
2525	CD3+ T cell+CD4+ T cell	%	41	M	35.6
2525	CD3+ T cell+CD4+ T cell	%	46	M	36.4
2525	CD3+ T cell+CD4+ T cell	%	36	M	39
2525	CD3+ T cell+CD8+ T cell	%	53	M	12.6
2525	CD3+ T cell+CD8+ T cell	%	44	M	12.8
2525	CD3+ T cell+CD8+ T cell	%	48	M	14
2525	CD3+ T cell+CD8+ T cell	%	41	M	13.5
2525	CD3+ T cell+CD8+ T cell	%	46	M	16.6
2525	CD3+ T cell+CD8+ T cell	%	36	M	13.5
2525	CD3+ T cell-CD19+ B cell	%	53	M	13.9
2525	CD3+ T cell-CD19+ B cell	%	44	M	8.9
2525	CD3+ T cell-CD19+ B cell	%	48	M	9
2525	CD3+ T cell-CD19+ B cell	%	41	M	12.2
2525	CD3+ T cell-CD19+ B cell	%	46	M	3
2525	CD3+ T cell-CD19+ B cell	%	36	M	20.4
2525	CD3+ T cell-(CD16+/CD56+) cell	%	53	M	41.3
2525	CD3+ T cell-(CD16+/CD56+) cell	%	44	M	35.7
2525	CD3+ T cell-(CD16+/CD56+) cell	%	48	M	30.5
2525	CD3+ T cell-(CD16+/CD56+) cell	%	41	M	3
2525	CD3+ T cell-(CD16+/CD56+) cell	%	46	M	24.2
2525	CD3+ T cell-(CD16+/CD56+) cell	%	36	M	19.4
2526	CD3+ T cell+CD4+ T cell	%	50	M	29.1
2526	CD3+ T cell+CD8+ T cell	%	50	M	37.7
2526	CD3+ T cell-CD19+ B cell	%	50	M	4.2
2526	CD3+ T cell-(CD16+/CD56+) cell	%	50	M	16.1
2527	CD3+ T cell+CD4+ T cell	%	45	F	36.8
2527	CD3+ T cell+CD8+ T cell	%	45	F	23.6
2527	CD3+ T cell-CD19+ B cell	%	45	F	10.1
2527	CD3+ T cell-(CD16+/CD56+) cell	%	45	F	18.6
2532	CD3+ T cell+CD4+ T cell	%	63	F	38.5
2532	CD3+ T cell+CD8+ T cell	%	63	F	20
2532	CD3+ T cell-CD19+ B cell	%	63	F	8.1
2532	CD3+ T cell-(CD16+/CD56+) cell	%	63	F	30.4
2537	CD3+ T cell+CD4+ T cell	%	63	M	46.6
2537	CD3+ T cell+CD4+ T cell	%	53	M	51.5
2537	CD3+ T cell+CD4+ T cell	%	46	M	49.6
[truncated: 821 more rows]

## Sheet: Supplementary Data 4
PatientID	Antibody	Value	Days from symptom onset to testing	Sex
2409	S-IgM	3.8885	45	M
2409	S-IgG	16.1965	45	M
2409	RBD-IgM	2.11631	45	M
2409	RBD-IgG	28.6927	45	M
2409	N-IgM	0.555028	45	M
2409	N-IgG	15.6579	45	M
2409	S-IgM	0.504197	57	M
2409	S-IgG	24.816	57	M
2409	RBD-IgM	4.16801	57	M
2409	RBD-IgG	23.5759	57	M
2409	N-IgM	0.61863	57	M
2409	N-IgG	26.4454	57	M
2409	S-IgM	1.93335	65	M
2409	S-IgG	10.7792	65	M
2409	RBD-IgM	1.31323	65	M
2409	RBD-IgG	16.2268	65	M
2409	N-IgM	0.345176	65	M
2409	N-IgG	8.00394	65	M
2409	S-IgM	2.07705	65	M
2409	S-IgG	11.7413	65	M
2409	RBD-IgM	1.28379	65	M
2409	RBD-IgG	16.1708	65	M
2409	N-IgM	0.358288	65	M
2409	N-IgG	8.02248	65	M
2409	S-IgM	2.70026	66	M
2409	S-IgG	14.9327	66	M
2409	RBD-IgM	1.53504	66	M
2409	RBD-IgG	19.9543	66	M
2409	N-IgM	0.415712	66	M
2409	N-IgG	10.8053	66	M
2409	S-IgM	1.93653	59	M
2409	S-IgG	12.2267	59	M
2409	RBD-IgM	1.15464	59	M
2409	RBD-IgG	16.2987	59	M
2409	N-IgM	0.32473	59	M
2409	N-IgG	8.93452	59	M
1297	S-IgM	5.03229	46	F
1297	S-IgG	29.2388	46	F
1297	RBD-IgM	5.73302	46	F
1297	RBD-IgG	47.7609	46	F
1297	N-IgM	0.490782	46	F
1297	N-IgG	22.1708	46	F
1297	S-IgM	2.54395	58	F
1297	S-IgG	36.1275	58	F
1297	RBD-IgM	2.58733	58	F
1297	RBD-IgG	8.03281	58	F
1297	N-IgM	0.964007	58	F
1297	N-IgG	23.0242	58	F
1297	S-IgM	2.62421	66	F
1297	S-IgG	23.6818	66	F
1297	RBD-IgM	3.49492	66	F
1297	RBD-IgG	31.8364	66	F
1297	N-IgM	0.377968	66	F
1297	N-IgG	15.2555	66	F
1297	S-IgM	2.97736	55	F
1297	S-IgG	24.2977	55	F
1297	RBD-IgM	3.6321	55	F
1297	RBD-IgG	35.8695	55	F
1297	N-IgM	0.472446	55	F
1297	N-IgG	16.9574	55	F
1297	S-IgM	3.16696	58	F
1297	S-IgG	24.8425	58	F
1297	RBD-IgM	4.12936	58	F
1297	RBD-IgG	37.3924	58	F
1297	N-IgM	0.482133	58	F
1297	N-IgG	16.5866	58	F
2035	S-IgM	4.50708	46	M
2035	S-IgG	28.2699	46	M
2035	RBD-IgM	3.26964	46	M
2035	RBD-IgG	31.993	46	M
2035	N-IgM	33.3762	46	M
2035	N-IgG	16.5485	46	M
2035	S-IgM	4.00877	58	M
2035	S-IgG	11.1718	58	M
2035	RBD-IgM	3.38453	58	M
2035	RBD-IgG	6.29444	58	M
2035	N-IgM	0.51677	58	M
2035	N-IgG	7.63436	58	M
2035	S-IgM	3.19202	61	M
2035	S-IgG	24.4524	61	M
2035	RBD-IgM	2.45365	61	M
2035	RBD-IgG	26.4726	61	M
2035	N-IgM	16.7199	61	M
2035	N-IgG	12.8533	61	M
2035	S-IgM	3.06299	60	M
2035	S-IgG	24.289	60	M
2035	RBD-IgM	2.42557	60	M
2035	RBD-IgG	25.6094	60	M
2035	N-IgM	20.555	60	M
2035	N-IgG	12.0649	60	M
1748	S-IgM	14.0056	23	M
1748	S-IgG	26.2375	23	M
1748	RBD-IgM	3.5093	23	M
1748	RBD-IgG	17.4582	23	M
1748	N-IgM	11.8132	23	M
1748	N-IgG	38.8506	23	M
890	S-IgM	7.24372	45	M
890	S-IgG	45.5289	45	M
890	RBD-IgM	2.20106	45	M
890	RBD-IgG	61.2818	45	M
890	N-IgM	4.58296	45	M
890	N-IgG	29.2403	45	M
890	S-IgM	0.444911	57	M
890	S-IgG	28.7948	57	M
890	RBD-IgM	0.318783	57	M
890	RBD-IgG	31.6516	57	M
890	N-IgM	0.0865313	57	M
890	N-IgG	2.95596	57	M
577	S-IgM	14.1183	41	F
577	S-IgG	26.9769	41	F
577	RBD-IgM	15.2813	41	F
577	RBD-IgG	35.1741	41	F
577	N-IgM	1.31615	41	F
577	N-IgG	14.1882	41	F
577	S-IgM	2.44605	60	F
577	S-IgG	71.2209	60	F
577	RBD-IgM	2.21452	60	F
577	RBD-IgG	100.34	60	F
577	N-IgM	0.492209	60	F
577	N-IgG	53.5389	60	F
2420	S-IgM	2.31674	14	M
2420	S-IgG	5.94504	14	M
2420	RBD-IgM	3.41431	14	M
2420	RBD-IgG	8.34892	14	M
2420	N-IgM	0.188704	14	M
2420	N-IgG	0.973234	14	M
2420	S-IgM	1.88779	20	M
2420	S-IgG	5.80491	20	M
2420	RBD-IgM	2.88173	20	M
2420	RBD-IgG	7.69967	20	M
2420	N-IgM	0.168045	20	M
2420	N-IgG	0.860704	20	M
2420	S-IgM	1.94224	26	M
2420	S-IgG	3.3014	26	M
2420	RBD-IgM	0.33312	26	M
2420	RBD-IgG	6.55681	26	M
2420	N-IgM	0.148513	26	M
2420	N-IgG	0.669121	26	M
453	S-IgM	1.47672	49	M
453	S-IgG	17.8266	49	M
453	RBD-IgM	1.37028	49	M
453	RBD-IgG	25.1574	49	M
453	N-IgM	0.311718	49	M
453	N-IgG	38.7417	49	M
2228	S-IgM	3.75342	47	M
2228	S-IgG	42.6185	47	M
2228	RBD-IgM	2.71008	47	M
2228	RBD-IgG	41.8977	47	M
2228	N-IgM	1.77365	47	M
2228	N-IgG	23.2932	47	M
2228	S-IgM	0.722246	67	M
2228	S-IgG	40.8011	67	M
2228	RBD-IgM	0.751188	67	M
2228	RBD-IgG	27.9634	67	M
2228	N-IgM	0.713481	67	M
2228	N-IgG	11.7873	67	M
2228	S-IgM	0.828934	68	M
2228	S-IgG	45.5583	68	M
2228	RBD-IgM	0.822602	68	M
2228	RBD-IgG	29.404	68	M
2228	N-IgM	0.818454	68	M
2228	N-IgG	13.628	68	M
2228	S-IgM	0.736962	63	M
2228	S-IgG	37.5065	63	M
2228	RBD-IgM	0.828711	63	M
2228	RBD-IgG	23.3213	63	M
2228	N-IgM	0.733467	63	M
2228	N-IgG	11.4461	63	M
1400	S-IgM	6.01946	40	M
1400	S-IgG	39.1386	40	M
1400	RBD-IgM	5.37883	40	M
1400	RBD-IgG	58.2354	40	M
1400	N-IgM	1.19404	40	M
1400	N-IgG	19.2078	40	M
1400	S-IgM	3.29255	62	M
1400	S-IgG	44.5358	62	M
1400	RBD-IgM	2.79804	62	M
1400	RBD-IgG	46.3699	62	M
1400	N-IgM	0.73579	62	M
1400	N-IgG	19.5398	62	M
1400	S-IgM	3.76778	57	M
1400	S-IgG	38.9634	57	M
1400	RBD-IgM	2.98839	57	M
1400	RBD-IgG	47.2499	57	M
1400	N-IgM	0.708823	57	M
1400	N-IgG	17.6658	57	M
1400	S-IgM	5.10268	51	M
1400	S-IgG	49.6593	51	M
1400	RBD-IgM	4.41939	51	M
1400	RBD-IgG	59.5565	51	M
1400	N-IgM	1.01892	51	M
1400	N-IgG	22.0563	51	M
1753	S-IgM	4.19567	43	M
1753	S-IgG	4.84233	43	M
1753	RBD-IgM	6.58344	43	M
1753	RBD-IgG	4.63584	43	M
1753	N-IgM	0.933526	43	M
1753	N-IgG	7.98308	43	M
1753	S-IgM	1.89727	65	M
1753	S-IgG	54.9094	65	M
1753	RBD-IgM	1.29567	65	M
1753	RBD-IgG	43.7037	65	M
1753	N-IgM	1.76829	65	M
1753	N-IgG	50.5737	65	M
1753	S-IgM	0.702822	65	M
1753	S-IgG	26.4802	65	M
1753	RBD-IgM	0.422404	65	M
1753	RBD-IgG	16.9346	65	M
1753	N-IgM	0.609728	65	M
1753	N-IgG	22.1111	65	M
1753	S-IgM	2.05255	60	M
1753	S-IgG	64.0902	60	M
1753	RBD-IgM	1.6396	60	M
1753	RBD-IgG	53.7182	60	M
1753	N-IgM	1.8291	60	M
1753	N-IgG	57.1917	60	M
2350	S-IgM	8.12953	36	M
2350	S-IgG	13.1395	36	M
2350	RBD-IgM	10.5701	36	M
2350	RBD-IgG	19.0638	36	M
2350	N-IgM	0.494715	36	M
2350	N-IgG	17.1693	36	M
2350	S-IgM	6.46778	43	M
2350	S-IgG	11.6029	43	M
2350	RBD-IgM	8.36747	43	M
2350	RBD-IgG	18.794	43	M
2350	N-IgM	0.614498	43	M
2350	N-IgG	15.4498	43	M
2350	S-IgM	1.27214	59	M
2350	S-IgG	11.2991	59	M
2350	RBD-IgM	3.39805	59	M
2350	RBD-IgG	14.3019	59	M
2350	N-IgM	0.624538	59	M
2350	N-IgG	11.2998	59	M
2350	S-IgM	4.04788	58	M
2350	S-IgG	10.6294	58	M
2350	RBD-IgM	4.87314	58	M
2350	RBD-IgG	14.4096	58	M
2350	N-IgM	0.544468	58	M
2350	N-IgG	11.7641	58	M
2350	S-IgM	5.3905	50	M
2350	S-IgG	12.4893	50	M
2350	RBD-IgM	7.30675	50	M
2350	RBD-IgG	16.6411	50	M
2350	N-IgM	0.605406	50	M
2350	N-IgG	13.9817	50	M
2400	S-IgM	0.396737	41	M
2400	S-IgG	0.578498	41	M
2400	RBD-IgM	0.222654	41	M
2400	RBD-IgG	0.199667	41	M
2400	N-IgM	0.493471	41	M
2400	N-IgG	1.25082	41	M
2400	S-IgM	0.791662	65	M
2400	S-IgG	11.5671	65	M
2400	RBD-IgM	0.452428	65	M
2400	RBD-IgG	8.16535	65	M
2400	N-IgM	0.422351	65	M
2400	N-IgG	85.669	65	M
2400	S-IgM	1.16976	57	M
2400	S-IgG	16.2902	57	M
2400	RBD-IgM	0.646202	57	M
2400	RBD-IgG	10.7892	57	M
2400	N-IgM	0.497574	57	M
2400	N-IgG	101.065	57	M
2332	S-IgM	1.70151	38	M
2332	S-IgG	19.8389	38	M
2332	RBD-IgM	0.855365	38	M
2332	RBD-IgG	21.7745	38	M
2332	N-IgM	2.76922	38	M
2332	N-IgG	25.9916	38	M
2332	S-IgM	1.52453	51	M
2332	S-IgG	51.1282	51	M
2332	RBD-IgM	1.24503	51	M
2332	RBD-IgG	63.1304	51	M
2332	N-IgM	0.192713	51	M
2332	N-IgG	11.7554	51	M
2332	S-IgM	0.980022	52	M
2332	S-IgG	24.2226	52	M
2332	RBD-IgM	0.653237	52	M
2332	RBD-IgG	16.5635	52	M
2332	N-IgM	1.51708	52	M
2332	N-IgG	19.3279	52	M
2361	S-IgM	6.27913	36	F
2361	S-IgG	36.4871	36	F
2361	RBD-IgM	7.0782	36	F
2361	RBD-IgG	37.7868	36	F
2361	N-IgM	2.60652	36	F
2361	N-IgG	37.885	36	F
2361	S-IgM	4.23139	58	F
2361	S-IgG	38.8064	58	F
2361	RBD-IgM	4.84199	58	F
2361	RBD-IgG	21.6593	58	F
2361	N-IgM	1.92096	58	F
2361	N-IgG	30.7099	58	F
2361	S-IgM	4.09669	52	F
2361	S-IgG	40.8399	52	F
2361	RBD-IgM	4.04584	52	F
2361	RBD-IgG	22.7266	52	F
2361	N-IgM	1.66824	52	F
2361	N-IgG	29.3076	52	F
828	S-IgM	2.49657	36	M
828	S-IgG	27.8126	36	M
828	RBD-IgM	8.77766	36	M
828	RBD-IgG	59.231	36	M
828	N-IgM	15.2601	36	M
828	N-IgG	34.4428	36	M
828	S-IgM	1.06267	51	M
828	S-IgG	19.4802	51	M
828	RBD-IgM	0.588981	51	M
828	RBD-IgG	23.5956	51	M
828	N-IgM	4.95275	51	M
828	N-IgG	19.6807	51	M
828	S-IgM	1.05579	51	M
828	S-IgG	18.3825	51	M
828	RBD-IgM	0.541794	51	M
828	RBD-IgG	23.3648	51	M
828	N-IgM	4.23437	51	M
828	N-IgG	15.9898	51	M
1575	S-IgM	1.54613	25	F
1575	S-IgG	8.95104	25	F
1575	RBD-IgM	1.23935	25	F
1575	RBD-IgG	12.2364	25	F
1575	N-IgM	0.510185	25	F
1575	N-IgG	5.12965	25	F
1575	S-IgM	0.888443	46	F
1575	S-IgG	9.33619	46	F
1575	RBD-IgM	0.877974	46	F
1575	RBD-IgG	8.69071	46	F
1575	N-IgM	0.429756	46	F
1575	N-IgG	5.50163	46	F
1575	S-IgM	0.56219	47	F
1575	S-IgG	10.7587	47	F
1575	RBD-IgM	0.874522	47	F
1575	RBD-IgG	10.0256	47	F
1575	N-IgM	0.502656	47	F
1575	N-IgG	6.22019	47	F
1575	S-IgM	1.38562	41	F
1575	S-IgG	13.6493	41	F
1575	RBD-IgM	1.17638	41	F
1575	RBD-IgG	12.1859	41	F
1575	N-IgM	0.648757	41	F
1575	N-IgG	7.54066	41	F
1575	S-IgM	1.01282	39	F
1575	S-IgG	9.12463	39	F
1575	RBD-IgM	0.91139	39	F
1575	RBD-IgG	9.40601	39	F
1575	N-IgM	0.445367	39	F
1575	N-IgG	5.99429	39	F
911	S-IgM	2.50084	47	F
911	S-IgG	53.3018	47	F
911	RBD-IgM	2.09229	47	F
911	RBD-IgG	54.0487	47	F
911	N-IgM	1.74692	47	F
911	N-IgG	10.556	47	F
892	S-IgM	1.0217	44	M
892	S-IgG	12.5967	44	M
892	RBD-IgM	0.876886	44	M
892	RBD-IgG	37.5686	44	M
892	N-IgM	0.393167	44	M
892	N-IgG	10.617	44	M
892	S-IgM	8.8	64	M
892	S-IgG	31.1034	64	M
892	RBD-IgM	8.78177	64	M
892	RBD-IgG	29.0202	64	M
892	N-IgM	0.601551	64	M
892	N-IgG	13.4613	64	M
892	S-IgM	0.425717	66	M
892	S-IgG	16.5442	66	M
892	RBD-IgM	0.386602	66	M
892	RBD-IgG	25.2363	66	M
892	N-IgM	0.213448	66	M
892	N-IgG	16.2342	66	M
892	S-IgM	0.493896	59	M
892	S-IgG	14.9949	59	M
892	RBD-IgM	0.452245	59	M
892	RBD-IgG	25.4446	59	M
892	N-IgM	0.260119	59	M
892	N-IgG	14.106	59	M
874	S-IgM	1.36727	48	M
874	S-IgG	15.6053	48	M
874	RBD-IgM	0.834553	48	M
874	RBD-IgG	3.81626	48	M
874	N-IgM	1.09606	48	M
874	N-IgG	4.2422	48	M
874	S-IgM	1.09315	61	M
874	S-IgG	35.8729	61	M
874	RBD-IgM	2.01896	61	M
874	RBD-IgG	119.836	61	M
874	N-IgM	0.894361	61	M
874	N-IgG	23.5047	61	M
2294	S-IgM	0.419543	46	M
2294	S-IgG	6.44303	46	M
2294	RBD-IgM	0.391937	46	M
2294	RBD-IgG	4.70116	46	M
2294	N-IgM	7.68997	46	M
2294	N-IgG	10.4033	46	M
2254	S-IgM	2.46557	2	F
2254	S-IgG	3.44424	2	F
2254	RBD-IgM	1.29851	2	F
2254	RBD-IgG	1.89279	2	F
2254	N-IgM	8.55412	2	F
2254	N-IgG	47.0733	2	F
2254	S-IgM	2.73921	16	F
2254	S-IgG	25.1432	16	F
2254	RBD-IgM	5.22263	16	F
2254	RBD-IgG	16.0069	16	F
2254	N-IgM	1.56978	16	F
2254	N-IgG	42.2381	16	F
2254	S-IgM	2.83852	14	F
2254	S-IgG	5.22875	14	F
2254	RBD-IgM	0.463984	14	F
2254	RBD-IgG	9.35914	14	F
2254	N-IgM	0.203142	14	F
2254	N-IgG	1.43705	14	F
2254	S-IgM	1.72749	19	F
2254	S-IgG	2.94807	19	F
2254	RBD-IgM	0.246698	19	F
2254	RBD-IgG	5.87447	19	F
2254	N-IgM	0.103481	19	F
2254	N-IgG	0.822103	19	F
1665	S-IgM	2.19441	15	M
1665	S-IgG	20.9755	15	M
1665	RBD-IgM	1.92893	15	M
1665	RBD-IgG	46.6778	15	M
1665	N-IgM	8.38598	15	M
1665	N-IgG	26.0565	15	M
1665	S-IgM	0.195434	30	M
1665	S-IgG	1.36278	30	M
1665	RBD-IgM	0.193122	30	M
1665	RBD-IgG	1.14696	30	M
1665	N-IgM	0.197777	30	M
1665	N-IgG	0.911587	30	M
1401	S-IgM	2.23171	48	F
1401	S-IgG	21.5284	48	F
1401	RBD-IgM	2.20714	48	F
1401	RBD-IgG	16.3422	48	F
1401	N-IgM	1.00644	48	F
1401	N-IgG	40.4702	48	F
1401	S-IgM	2.32548	63	F
1401	S-IgG	7.87236	63	F
1401	RBD-IgM	0.976284	63	F
1401	RBD-IgG	7.28011	63	F
1401	N-IgM	0.338184	63	F
1401	N-IgG	2.88322	63	F
2270	S-IgM	33.9435	36	M
2270	S-IgG	24.2012	36	M
2270	RBD-IgM	50.5222	36	M
2270	RBD-IgG	5.17152	36	M
2270	N-IgM	2.26014	36	M
2270	N-IgG	33.4777	36	M
2270	S-IgM	1.57674	50	M
2270	S-IgG	39.9364	50	M
2270	RBD-IgM	1.11876	50	M
2270	RBD-IgG	59.1512	50	M
2270	N-IgM	0.193733	50	M
2270	N-IgG	10.5622	50	M
2270	S-IgM	26.4751	47	M
2270	S-IgG	22.0033	47	M
2270	RBD-IgM	42.3704	47	M
2270	RBD-IgG	5.50897	47	M
2270	N-IgM	1.53798	47	M
2270	N-IgG	30.0136	47	M
2270	S-IgM	28.5625	50	M
2270	S-IgG	28.1298	50	M
2270	RBD-IgM	41.8241	50	M
2270	RBD-IgG	7.40708	50	M
2270	N-IgM	1.33259	50	M
2270	N-IgG	32.415	50	M
294	S-IgM	4.59903	39	M
294	S-IgG	41.4775	39	M
294	RBD-IgM	4.2091	39	M
294	RBD-IgG	20.4373	39	M
294	N-IgM	1.00028	39	M
294	N-IgG	60.1616	39	M
1965	S-IgM	2.47186	42	M
1965	S-IgG	23.8045	42	M
1965	RBD-IgM	2.10026	42	M
1965	RBD-IgG	47.8427	42	M
1965	N-IgM	9.39146	42	M
1965	N-IgG	29.391	42	M
1965	S-IgM	1.28066	56	M
1965	S-IgG	16.964	56	M
1965	RBD-IgM	0.958088	56	M
1965	RBD-IgG	28.4196	56	M
1965	N-IgM	4.27962	56	M
1965	N-IgG	21.2501	56	M
2444	S-IgM	33.7753	36	F
2444	S-IgG	11.3962	36	F
2444	RBD-IgM	39.4144	36	F
2444	RBD-IgG	16.222	36	F
2444	N-IgM	1.44163	36	F
2444	N-IgG	32.56	36	F
258	S-IgM	4.15567	52	F
258	S-IgG	23.3291	52	F
258	RBD-IgM	1.94289	52	F
258	RBD-IgG	43.8642	52	F
258	N-IgM	0.0882823	52	F
258	N-IgG	1.11233	52	F
258	S-IgM	1.44837	74	F
258	S-IgG	22.2855	74	F
258	RBD-IgM	0.745597	74	F
258	RBD-IgG	41.3874	74	F
258	N-IgM	0.296124	74	F
258	N-IgG	3.58256	74	F
258	S-IgM	0.968153	72	F
258	S-IgG	22.8446	72	F
258	RBD-IgM	0.882135	72	F
258	RBD-IgG	42.8019	72	F
258	N-IgM	0.394151	72	F
258	N-IgG	4.31443	72	F
258	S-IgM	1.10237	73	F
258	S-IgG	24.341	73	F
258	RBD-IgM	0.950745	73	F
258	RBD-IgG	45.5842	73	F
258	N-IgM	0.427804	73	F
258	N-IgG	4.64217	73	F
258	S-IgM	1.79838	65	F
258	S-IgG	22.7155	65	F
258	RBD-IgM	0.998811	65	F
258	RBD-IgG	42.7986	65	F
258	N-IgM	0.195213	65	F
258	N-IgG	2.12414	65	F
2442	S-IgM	2.82443	36	M
2442	S-IgG	33.625	36	M
2442	RBD-IgM	2.98753	36	M
2442	RBD-IgG	102.859	36	M
2442	N-IgM	3.32065	36	M
2442	N-IgG	34.6587	36	M
1911	S-IgM	4.27576	54	M
1911	S-IgG	35.7794	54	M
1911	RBD-IgM	3.5075	54	M
1911	RBD-IgG	27.4508	54	M
1911	N-IgM	7.28814	54	M
1911	N-IgG	51.7646	54	M
908	S-IgM	2.76947	47	M
908	S-IgG	33.4315	47	M
908	RBD-IgM	2.76788	47	M
908	RBD-IgG	17.6892	47	M
908	N-IgM	1.28286	47	M
908	N-IgG	10.2322	47	M
908	S-IgM	1.44818	58	M
908	S-IgG	28.8003	58	M
908	RBD-IgM	2.01939	58	M
908	RBD-IgG	13.8262	58	M
908	N-IgM	0.788167	58	M
908	N-IgG	8.70721	58	M
2440	S-IgM	0.885331	21	F
2440	S-IgG	6.84202	21	F
2440	RBD-IgM	0.624637	21	F
2440	RBD-IgG	4.81148	21	F
2440	N-IgM	0.67606	21	F
2440	N-IgG	7.36234	21	F
2433	S-IgM	0.882592	46	F
2433	S-IgG	24.5576	46	F
2433	RBD-IgM	0.924102	46	F
2433	RBD-IgG	14.0193	46	F
2433	N-IgM	4.62957	46	F
2433	N-IgG	20.0646	46	F
2470	S-IgM	2.22867	31	F
2470	S-IgG	45.604	31	F
2470	RBD-IgM	1.14086	31	F
2470	RBD-IgG	24.6514	31	F
2470	N-IgM	1.35901	31	F
2470	N-IgG	25.1517	31	F
2445	S-IgM	1.18668	36	M
2445	S-IgG	38.1834	36	M
2445	RBD-IgM	1.21818	36	M
2445	RBD-IgG	30.7333	36	M
2445	N-IgM	1.38905	36	M
2445	N-IgG	29.1431	36	M
2131	S-IgM	1.61152	50	F
2131	S-IgG	24.6671	50	F
2131	RBD-IgM	1.00582	50	F
2131	RBD-IgG	25.5817	50	F
2131	N-IgM	0.444106	50	F
2131	N-IgG	20.844	50	F
2404	S-IgM	7.70723	29	F
2404	S-IgG	42.9618	29	F
2404	RBD-IgM	4.65925	29	F
2404	RBD-IgG	81.8545	29	F
2404	N-IgM	5.84372	29	F
2404	N-IgG	43.9846	29	F
2443	S-IgM	3.64629	56	F
2443	S-IgG	17.8856	56	F
2443	RBD-IgM	3.6252	56	F
2443	RBD-IgG	23.3089	56	F
2443	N-IgM	0.846694	56	F
2443	N-IgG	19.5411	56	F
2284	S-IgM	1.59556	5	F
2284	S-IgG	1.68513	5	F
2284	RBD-IgM	1.4085	5	F
2284	RBD-IgG	0.953446	5	F
2284	N-IgM	0.107496	5	F
2284	N-IgG	0.385868	5	F
1922	S-IgM	11.1186	38	M
1922	S-IgG	36.8638	38	M
1922	RBD-IgM	6.33602	38	M
1922	RBD-IgG	75.2262	38	M
1922	N-IgM	6.39677	38	M
1922	N-IgG	45.6589	38	M
1943	S-IgM	8.01325	43	M
1943	S-IgG	14.1346	43	M
1943	RBD-IgM	4.02082	43	M
1943	RBD-IgG	17.9211	43	M
1943	N-IgM	1.14014	43	M
1943	N-IgG	13.5516	43	M
1077	S-IgM	10.337	47	M
1077	S-IgG	48.3888	47	M
1077	RBD-IgM	3.51377	47	M
1077	RBD-IgG	71.318	47	M
1077	N-IgM	3.07713	47	M
1077	N-IgG	43.9807	47	M
1077	S-IgM	0.708672	53	M
1077	S-IgG	38.5765	53	M
1077	RBD-IgM	0.751498	53	M
1077	RBD-IgG	65.2974	53	M
1077	N-IgM	0.66569	53	M
1077	N-IgG	19.4355	53	M
1077	S-IgM	3.67127	67	M
1077	S-IgG	35.0462	67	M
1077	RBD-IgM	1.19555	67	M
1077	RBD-IgG	47.3672	67	M
1077	N-IgM	1.61013	67	M
1077	N-IgG	24.3448	67	M
1077	S-IgM	3.47388	64	M
1077	S-IgG	38.144	64	M
1077	RBD-IgM	0.887368	64	M
1077	RBD-IgG	51.9361	64	M
1077	N-IgM	1.04214	64	M
1077	N-IgG	26.3238	64	M
1077	S-IgM	3.51838	58	M
1077	S-IgG	17.8039	58	M
1077	RBD-IgM	1.13864	58	M
1077	RBD-IgG	32.8348	58	M
1077	N-IgM	1.45071	58	M
1077	N-IgG	18.5302	58	M
1723	S-IgM	0.623369	44	M
1723	S-IgG	18.9294	44	M
1723	RBD-IgM	0.624402	44	M
1723	RBD-IgG	10.7802	44	M
1723	N-IgM	3.29371	44	M
1723	N-IgG	15.6043	44	M
1723	S-IgM	2.91315	54	M
1723	S-IgG	5.11701	54	M
1723	RBD-IgM	1.67651	54	M
1723	RBD-IgG	2.35665	54	M
1723	N-IgM	10.5745	54	M
1723	N-IgG	60.8079	54	M
1887	S-IgM	1.30895	25	M
1887	S-IgG	34.3588	25	M
1887	RBD-IgM	1.18391	25	M
1887	RBD-IgG	65.5233	25	M
1887	N-IgM	0.45825	25	M
1887	N-IgG	26.4342	25	M
2447	S-IgM	1.79139	46	F
2447	S-IgG	24.0862	46	F
2447	RBD-IgM	2.63783	46	F
2447	RBD-IgG	20.4224	46	F
2447	N-IgM	0.504566	46	F
2447	N-IgG	17.4617	46	F
2432	S-IgM	4.65672	36	M
2432	S-IgG	5.6856	36	M
2432	RBD-IgM	2.50455	36	M
2432	RBD-IgG	4.98231	36	M
2432	N-IgM	1.42021	36	M
2432	N-IgG	1.4935	36	M
1280	S-IgM	2.78331	47	M
1280	S-IgG	16.7514	47	M
1280	RBD-IgM	2.04063	47	M
1280	RBD-IgG	13.2032	47	M
1280	N-IgM	5.76914	47	M
1280	N-IgG	7.10108	47	M
2429	S-IgM	2.36	47	F
2429	S-IgG	35.3904	47	F
2429	RBD-IgM	2.03116	47	F
2429	RBD-IgG	44.2243	47	F
2429	N-IgM	0.707933	47	F
2429	N-IgG	8.14124	47	F
2429	S-IgM	3.25719	59	F
2429	S-IgG	11.3242	59	F
2429	RBD-IgM	5.63967	59	F
2429	RBD-IgG	95.55	59	F
2429	N-IgM	1.00793	59	F
2429	N-IgG	3.12345	59	F
2429	S-IgM	1.49496	57	F
2429	S-IgG	33.7583	57	F
2429	RBD-IgM	1.33118	57	F
2429	RBD-IgG	37.4675	57	F
2429	N-IgM	0.62995	57	F
2429	N-IgG	13.0448	57	F
2429	S-IgM	1.33049	56	F
2429	S-IgG	29.0767	56	F
2429	RBD-IgM	1.39632	56	F
2429	RBD-IgG	36.4552	56	F
2429	N-IgM	0.549727	56	F
2429	N-IgG	12.8042	56	F
2429	S-IgM	1.16089	62	F
2429	S-IgG	27.9302	62	F
2429	RBD-IgM	1.11697	62	F
2429	RBD-IgG	32.0955	62	F
2429	N-IgM	0.488495	62	F
2429	N-IgG	9.3635	62	F
2428	S-IgM	1.61007	61	F
2428	S-IgG	19.7444	61	F
2428	RBD-IgM	1.08269	61	F
2428	RBD-IgG	9.64143	61	F
2428	N-IgM	1.18767	61	F
2428	N-IgG	15.6431	61	F
1913	S-IgM	4.77045	68	M
1913	S-IgG	28.3678	68	M
1913	RBD-IgM	6.71754	68	M
1913	RBD-IgG	34.6543	68	M
1913	N-IgM	2.9996	68	M
1913	N-IgG	6.57337	68	M
2040	S-IgM	0.726635	41	F
2040	S-IgG	14.0198	41	F
2040	RBD-IgM	0.665926	41	F
2040	RBD-IgG	16.8649	41	F
2040	N-IgM	0.415158	41	F
2040	N-IgG	11.219	41	F
2040	S-IgM	0.448354	54	F
2040	S-IgG	12.2508	54	F
2040	RBD-IgM	0.485303	54	F
2040	RBD-IgG	12.499	54	F
2040	N-IgM	0.29709	54	F
2040	N-IgG	8.67727	54	F
2040	S-IgM	0.520976	55	F
2040	S-IgG	12.719	55	F
2040	RBD-IgM	0.51602	55	F
2040	RBD-IgG	13.5787	55	F
2040	N-IgM	0.333467	55	F
2040	N-IgG	9.39473	55	F
1914	S-IgM	0.871629	43	F
1914	S-IgG	9.80234	43	F
1914	RBD-IgM	0.243708	43	F
1914	RBD-IgG	4.56036	43	F
1914	N-IgM	0.368016	43	F
1914	N-IgG	13.0368	43	F
2022	S-IgM	2.30746	36	F
2022	S-IgG	22.4299	36	F
2022	RBD-IgM	3.02792	36	F
2022	RBD-IgG	24.2467	36	F
2022	N-IgM	0.80339	36	F
2022	N-IgG	27.6912	36	F
89	S-IgM	1.54778	45	F
89	S-IgG	53.2861	45	F
89	RBD-IgM	2.34302	45	F
89	RBD-IgG	60.0142	45	F
89	N-IgM	0.297774	45	F
89	N-IgG	16.4938	45	F
1840	S-IgM	5.94665	34	M
1840	S-IgG	47.575	34	M
1840	RBD-IgM	4.61761	34	M
1840	RBD-IgG	61.641	34	M
1840	N-IgM	3.53408	34	M
1840	N-IgG	47.1135	34	M
2021	S-IgM	1.48828	19	M
2021	S-IgG	27.6251	19	M
2021	RBD-IgM	1.00028	19	M
2021	RBD-IgG	13.4429	19	M
2021	N-IgM	0.267235	19	M
2021	N-IgG	14.8622	19	M
1951	S-IgM	3.20528	30	M
1951	S-IgG	32.2828	30	M
1951	RBD-IgM	2.6487	30	M
1951	RBD-IgG	33.0424	30	M
1951	N-IgM	3.47508	30	M
1951	N-IgG	51.3291	30	M
2473	S-IgM	1.87759	36	M
2473	S-IgG	24.2308	36	M
2473	RBD-IgM	1.20163	36	M
2473	RBD-IgG	29.3165	36	M
2473	N-IgM	1.11688	36	M
2473	N-IgG	25.2454	36	M
2446	S-IgM	2.76191	44	F
2446	S-IgG	49.9455	44	F
2446	RBD-IgM	2.56142	44	F
2446	RBD-IgG	56.3695	44	F
2446	N-IgM	2.12909	44	F
2446	N-IgG	32.2001	44	F
2415	S-IgM	4.67137	36	M
2415	S-IgG	54.4729	36	M
2415	RBD-IgM	14.8924	36	M
2415	RBD-IgG	57.3242	36	M
2415	N-IgM	11.4264	36	M
2415	N-IgG	19.1918	36	M
2469	S-IgM	0.222648	39	F
2469	S-IgG	2.78417	39	F
2469	RBD-IgM	0.180045	39	F
2469	RBD-IgG	0.466177	39	F
2469	N-IgM	0.241606	39	F
2469	N-IgG	2.06583	39	F
2465	S-IgM	0.999885	47	M
2465	S-IgG	10.5072	47	M
2465	RBD-IgM	0.716352	47	M
2465	RBD-IgG	9.21253	47	M
2465	N-IgM	0.422852	47	M
2465	N-IgG	6.22578	47	M
2468	S-IgM	1.69689	36	M
2468	S-IgG	41.2467	36	M
2468	RBD-IgM	1.06495	36	M
2468	RBD-IgG	61.7605	36	M
2468	N-IgM	0.189417	36	M
2468	N-IgG	18.374	36	M
779	S-IgM	3.79798	43	F
779	S-IgG	15.2666	43	F
779	RBD-IgM	2.30039	43	F
779	RBD-IgG	21.4945	43	F
779	N-IgM	0.5481	43	F
779	N-IgG	7.02819	43	F
777	S-IgM	8.86909	63	M
777	S-IgG	29.8731	63	M
777	RBD-IgM	9.25687	63	M
777	RBD-IgG	26.0852	63	M
777	N-IgM	0.295581	63	M
777	N-IgG	8.45835	63	M
777	S-IgM	9.83152	58	M
777	S-IgG	30.4927	58	M
777	RBD-IgM	11.0028	58	M
777	RBD-IgG	27.3985	58	M
777	N-IgM	0.341532	58	M
777	N-IgG	8.44271	58	M
777	S-IgM	12.4461	53	M
777	S-IgG	35.0537	53	M
777	RBD-IgM	12.7007	53	M
777	RBD-IgG	26.1037	53	M
777	N-IgM	0.435569	53	M
777	N-IgG	8.67356	53	M
2849	S-IgM	0.236851	40	M
2849	S-IgG	2.14418	40	M
2849	RBD-IgM	0.17867	40	M
2849	RBD-IgG	2.59795	40	M
2849	N-IgM	0.157327	40	M
2849	N-IgG	1.67804	40	M
2849	S-IgM	6.5924	35	M
2849	S-IgG	17.109	35	M
2849	RBD-IgM	8.59361	35	M
2849	RBD-IgG	25.7147	35	M
2849	N-IgM	0.279946	35	M
2849	N-IgG	4.56799	35	M
2849	S-IgM	0.255903	38	M
2849	S-IgG	1.60541	38	M
2849	RBD-IgM	0.220641	38	M
2849	RBD-IgG	1.14314	38	M
2849	N-IgM	0.178946	38	M
2849	N-IgG	1.30833	38	M
2849	S-IgM	0.195298	29	M
2849	S-IgG	1.75783	29	M
2849	RBD-IgM	0.185447	29	M
2849	RBD-IgG	0.950443	29	M
2849	N-IgM	0.14135	29	M
2849	N-IgG	0.939966	29	M
2849	S-IgM	0.529876	30	M
2849	S-IgG	3.04215	30	M
2849	RBD-IgM	0.393942	30	M
2849	RBD-IgG	2.36961	30	M
2849	N-IgM	0.436506	30	M
2849	N-IgG	2.32976	30	M
2682	S-IgM	2.04092	56	F
2682	S-IgG	35.2955	56	F
2682	RBD-IgM	2.23829	56	F
2682	RBD-IgG	32.6461	56	F
2682	N-IgM	0.660048	56	F
2682	N-IgG	51.5231	56	F
2682	S-IgM	3.01639	41	F
2682	S-IgG	35.7459	41	F
2682	RBD-IgM	3.36928	41	F
2682	RBD-IgG	36.8911	41	F
2682	N-IgM	0.730537	41	F
2682	N-IgG	53.7581	41	F
2682	S-IgM	1.88411	53	F
2682	S-IgG	31.4065	53	F
2682	RBD-IgM	2.09213	53	F
2682	RBD-IgG	32.1193	53	F
2682	N-IgM	0.603897	53	F
2682	N-IgG	51.0977	53	F
2682	S-IgM	2.82218	47	F
2682	S-IgG	39.4092	47	F
2682	RBD-IgM	3.08121	47	F
2682	RBD-IgG	41.0633	47	F
2682	N-IgM	0.826377	47	F
2682	N-IgG	60.8764	47	F
2217	S-IgM	0.768506	63	M
2217	S-IgG	6.83052	63	M
2217	RBD-IgM	1.32584	63	M
2217	RBD-IgG	9.99322	63	M
2217	N-IgM	1.23298	63	M
2217	N-IgG	5.7445	63	M
2217	S-IgM	1.40131	61	M
2217	S-IgG	5.70717	61	M
2217	RBD-IgM	1.12947	61	M
2217	RBD-IgG	7.63807	61	M
2217	N-IgM	1.08999	61	M
2217	N-IgG	4.30832	61	M
1972	S-IgM	8.14249	35	F
1972	S-IgG	43.5428	35	F
1972	RBD-IgM	4.96108	35	F
1972	RBD-IgG	59.3017	35	F
1972	N-IgM	1.04971	35	F
1972	N-IgG	27.3993	35	F
1972	S-IgM	0.600753	30	F
1972	S-IgG	17.7096	30	F
1972	RBD-IgM	0.596798	30	F
1972	RBD-IgG	28.9062	30	F
1972	N-IgM	0.249772	30	F
1972	N-IgG	17.1344	30	F
1972	S-IgM	9.83534	31	F
1972	S-IgG	48.1092	31	F
1972	RBD-IgM	7.08824	31	F
1972	RBD-IgG	65.9889	31	F
1972	N-IgM	1.89701	31	F
1972	N-IgG	30.3572	31	F
1972	S-IgM	8.62828	31	F
1972	S-IgG	44.4045	31	F
1972	RBD-IgM	6.02189	31	F
1972	RBD-IgG	63.9606	31	F
1972	N-IgM	1.62349	31	F
1972	N-IgG	29.3686	31	F
1972	S-IgM	16.3864	20	F
1972	S-IgG	48.8274	20	F
1972	RBD-IgM	10.8769	20	F
1972	RBD-IgG	84.4215	20	F
1972	N-IgM	5.47498	20	F
1972	N-IgG	47.9297	20	F
2714	S-IgM	1.45678	75	F
2714	S-IgG	24.0435	75	F
2714	RBD-IgM	0.826393	75	F
2714	RBD-IgG	11.118	75	F
2714	N-IgM	0.371347	75	F
2714	N-IgG	10.317	75	F
2714	S-IgM	1.10837	72	F
2714	S-IgG	25.934	72	F
2714	RBD-IgM	0.977644	72	F
2714	RBD-IgG	12.0958	72	F
2714	N-IgM	0.444171	72	F
2714	N-IgG	11.9571	72	F
2714	S-IgM	1.97105	64	F
2714	S-IgG	27.3527	64	F
2714	RBD-IgM	1.23703	64	F
2714	RBD-IgG	13.9403	64	F
2714	N-IgM	0.568116	64	F
2714	N-IgG	12.6142	64	F
2904	S-IgM	3.01925	60	M
2904	S-IgG	29.1628	60	M
2904	RBD-IgM	0.57663	60	M
2904	RBD-IgG	14.6224	60	M
2904	N-IgM	0.211249	60	M
2904	N-IgG	4.128	60	M
2904	S-IgM	3.11389	59	M
2904	S-IgG	27.9626	59	M
2904	RBD-IgM	0.425468	59	M
2904	RBD-IgG	15.5337	59	M
2904	N-IgM	0.212275	59	M
2904	N-IgG	4.56199	59	M
2797	S-IgM	2.26924	55	M
2797	S-IgG	46.6049	55	M
2797	RBD-IgM	1.83717	55	M
2797	RBD-IgG	43.9817	55	M
2797	N-IgM	1.43042	55	M
2797	N-IgG	27.7692	55	M
2797	S-IgM	1.50589	43	M
2797	S-IgG	6.07596	43	M
2797	RBD-IgM	1.34866	43	M
2797	RBD-IgG	10.7	43	M
2797	N-IgM	0.536002	43	M
2797	N-IgG	8.83123	43	M
2797	S-IgM	2.16365	51	M
2797	S-IgG	43.071	51	M
2797	RBD-IgM	1.81401	51	M
2797	RBD-IgG	46.6646	51	M
2797	N-IgM	1.24125	51	M
2797	N-IgG	28.945	51	M
2672	S-IgM	1.4081	56	F
2672	S-IgG	7.19158	56	F
2672	RBD-IgM	0.819612	56	F
2672	RBD-IgG	2.48684	56	F
2672	N-IgM	0.596645	56	F
2672	N-IgG	11.7192	56	F
2672	S-IgM	1.38544	55	F
2672	S-IgG	7.0169	55	F
2672	RBD-IgM	0.777007	55	F
2672	RBD-IgG	2.55205	55	F
2672	N-IgM	0.583769	55	F
2672	N-IgG	11.6118	55	F
2672	S-IgM	1.31321	41	F
2672	S-IgG	6.38283	41	F
2672	RBD-IgM	0.820876	41	F
2672	RBD-IgG	2.54837	41	F
2672	N-IgM	0.671468	41	F
2672	N-IgG	11.8883	41	F
2661	S-IgM	2.84277	67	M
2661	S-IgG	18.7696	67	M
2661	RBD-IgM	2.31959	67	M
2661	RBD-IgG	29.9143	67	M
2661	N-IgM	0.787307	67	M
2661	N-IgG	6.07333	67	M
2661	S-IgM	3.2578	64	M
2661	S-IgG	20.0418	64	M
2661	RBD-IgM	2.68737	64	M
2661	RBD-IgG	33.5531	64	M
2661	N-IgM	0.848569	64	M
2661	N-IgG	6.30575	64	M
2661	S-IgM	3.34446	58	M
2661	S-IgG	19.641	58	M
2661	RBD-IgM	2.8755	58	M
2661	RBD-IgG	35.6737	58	M
2661	N-IgM	0.869298	58	M
2661	N-IgG	6.47978	58	M
2661	S-IgM	3.38113	56	M
2661	S-IgG	20.9225	56	M
2661	RBD-IgM	2.95382	56	M
2661	RBD-IgG	37.7407	56	M
2661	N-IgM	0.977985	56	M
2661	N-IgG	7.66987	56	M
2568	S-IgM	0.145089	74	M
2568	S-IgG	14.1878	74	M
2568	RBD-IgM	0.13801	74	M
2568	RBD-IgG	4.12328	74	M
2568	N-IgM	0.160487	74	M
2568	N-IgG	2.27243	74	M
2568	S-IgM	0.180196	72	M
2568	S-IgG	13.6633	72	M
2568	RBD-IgM	0.160526	72	M
2568	RBD-IgG	4.46073	72	M
2568	N-IgM	0.176712	72	M
2568	N-IgG	1.34529	72	M
2568	S-IgM	0.102001	61	M
2568	S-IgG	6.5576	61	M
2568	RBD-IgM	0.0867533	61	M
2568	RBD-IgG	2.49336	61	M
2568	N-IgM	0.066138	61	M
2568	N-IgG	0.864317	61	M
2568	S-IgM	0.21602	65	M
2568	S-IgG	16.1735	65	M
2568	RBD-IgM	0.191273	65	M
2568	RBD-IgG	5.84424	65	M
2568	N-IgM	0.154709	65	M
2568	N-IgG	3.22625	65	M
2568	S-IgM	0.225171	64	M
2568	S-IgG	13.4064	64	M
2568	RBD-IgM	0.171199	64	M
2568	RBD-IgG	4.92588	64	M
2568	N-IgM	0.153518	64	M
2568	N-IgG	2.34835	64	M
2766	S-IgM	0.50488	61	F
2766	S-IgG	10.5081	61	F
2766	RBD-IgM	0.547375	61	F
2766	RBD-IgG	5.81935	61	F
2766	N-IgM	0.261887	61	F
2766	N-IgG	6.707	61	F
2766	S-IgM	0.594099	50	F
2766	S-IgG	12.9095	50	F
2766	RBD-IgM	0.679544	50	F
2766	RBD-IgG	7.81354	50	F
2766	N-IgM	0.290275	50	F
2766	N-IgG	8.85501	50	F
1821	S-IgM	6.60539	73	F
1821	S-IgG	39.9536	73	F
1821	RBD-IgM	6.54191	73	F
1821	RBD-IgG	70.3727	73	F
1821	N-IgM	1.20282	73	F
1821	N-IgG	30.137	73	F
1821	S-IgM	6.48084	69	F
1821	S-IgG	42.1254	69	F
1821	RBD-IgM	6.95473	69	F
1821	RBD-IgG	72.6764	69	F
1821	N-IgM	1.26908	69	F
1821	N-IgG	33.5895	69	F
1821	S-IgM	8.46365	59	F
1821	S-IgG	49.0319	59	F
1821	RBD-IgM	9.47832	59	F
1821	RBD-IgG	80.9878	59	F
1821	N-IgM	2.18705	59	F
1821	N-IgG	37.1133	59	F
1314	S-IgM	0.878514	76	F
1314	S-IgG	29.057	76	F
1314	RBD-IgM	1.37235	76	F
1314	RBD-IgG	29.521	76	F
1314	N-IgM	0.366613	76	F
1314	N-IgG	7.30392	76	F
1314	S-IgM	0.786063	72	F
1314	S-IgG	26.8376	72	F
1314	RBD-IgM	1.27125	72	F
1314	RBD-IgG	35.1447	72	F
1314	N-IgM	0.341167	72	F
1314	N-IgG	8.28405	72	F
1314	S-IgM	1.0908	62	F
1314	S-IgG	30.958	62	F
1314	RBD-IgM	1.53217	62	F
1314	RBD-IgG	38.4797	62	F
1314	N-IgM	0.449017	62	F
1314	N-IgG	8.93718	62	F
2679	S-IgM	1.05329	86	F
2679	S-IgG	22.4011	86	F
2679	RBD-IgM	1.48534	86	F
2679	RBD-IgG	10.1976	86	F
2679	N-IgM	0.13612	86	F
2679	N-IgG	25.1581	86	F
2679	S-IgM	1.32031	81	F
2679	S-IgG	24.4781	81	F
2679	RBD-IgM	1.7451	81	F
2679	RBD-IgG	12.0734	81	F
2679	N-IgM	0.161819	81	F
2679	N-IgG	30.5356	81	F
2679	S-IgM	1.23418	84	F
2679	S-IgG	23.1459	84	F
2679	RBD-IgM	1.50993	84	F
2679	RBD-IgG	10.3107	84	F
2679	N-IgM	0.152799	84	F
2679	N-IgG	24.1589	84	F
3047	S-IgM	1.66105	67	F
3047	S-IgG	14.3462	67	F
3047	RBD-IgM	0.294026	67	F
3047	RBD-IgG	47.7828	67	F
3047	N-IgM	0.376936	67	F
3047	N-IgG	5.78897	67	F
3012	S-IgM	1.85038	48	M
3012	S-IgG	6.00768	48	M
3012	RBD-IgM	0.950279	48	M
3012	RBD-IgG	3.63657	48	M
3012	N-IgM	0.171695	48	M
3012	N-IgG	9.05991	48	M
3012	S-IgM	2.63782	43	M
3012	S-IgG	20.4361	43	M
3012	RBD-IgM	6.01055	43	M
3012	RBD-IgG	5.34258	43	M
3012	N-IgM	0.959538	43	M
3012	N-IgG	8.12505	43	M
3012	S-IgM	2.19838	37	M
3012	S-IgG	5.2907	37	M
3012	RBD-IgM	1.19189	37	M
3012	RBD-IgG	4.01628	37	M
3012	N-IgM	0.193019	37	M
3012	N-IgG	8.77072	37	M
301	S-IgM	1.65386	38	M
301	S-IgG	45.2459	38	M
301	RBD-IgM	0.556907	38	M
301	RBD-IgG	31.8381	38	M
301	N-IgM	0.663072	38	M
301	N-IgG	18.7001	38	M
301	S-IgM	0.874754	52	M
301	S-IgG	28.9953	52	M
301	RBD-IgM	0.500304	52	M
301	RBD-IgG	17.6115	52	M
301	N-IgM	0.357622	52	M
301	N-IgG	12.6807	52	M
301	S-IgM	0.417399	66	M
301	S-IgG	21.0049	66	M
301	RBD-IgM	0.371229	66	M
301	RBD-IgG	13.3774	66	M
301	N-IgM	0.206597	66	M
301	N-IgG	10.7191	66	M
301	S-IgM	0.629307	67	M
301	S-IgG	27.8189	67	M
301	RBD-IgM	0.472316	67	M
301	RBD-IgG	15.0957	67	M
301	N-IgM	0.276886	67	M
301	N-IgG	12.1125	67	M
301	S-IgM	0.702214	60	M
301	S-IgG	31.0439	60	M
301	RBD-IgM	0.44596	60	M
301	RBD-IgG	17.0588	60	M
301	N-IgM	0.300003	60	M
301	N-IgG	13.6578	60	M
1110	S-IgM	0.0848432	14	M
1110	S-IgG	1.58667	14	M
1110	RBD-IgM	0.316624	14	M
1110	RBD-IgG	3.62994	14	M
1110	N-IgM	0.223259	14	M
1110	N-IgG	1.35568	14	M
1398	S-IgM	4.82134	53	M
1398	S-IgG	12.159	53	M
1398	RBD-IgM	4.33473	53	M
1398	RBD-IgG	15.8607	53	M
1398	N-IgM	0.207812	53	M
1398	N-IgG	13.8086	53	M
1582	S-IgM	0.945084	25	M
1582	S-IgG	15.1484	25	M
1582	RBD-IgM	1.12809	25	M
1582	RBD-IgG	19.181	25	M
1582	N-IgM	0.384264	25	M
1582	N-IgG	15.9381	25	M
2273	S-IgM	0.00641143	54	M
2273	S-IgG	0.0172222	54	M
2273	RBD-IgM	0.00310898	54	M
2273	RBD-IgG	0.00837027	54	M
2273	N-IgM	0.00263538	54	M
2273	N-IgG	0.00546432	54	M
2273	S-IgM	4.97425	59	M
2273	S-IgG	39.5919	59	M
2273	RBD-IgM	5.61424	59	M
2273	RBD-IgG	30.4047	59	M
2273	N-IgM	0.997512	59	M
2273	N-IgG	19.8013	59	M
2273	S-IgM	4.39612	61	M
2273	S-IgG	35.013	61	M
2273	RBD-IgM	5.17259	61	M
2273	RBD-IgG	27.8339	61	M
2273	N-IgM	0.859104	61	M
2273	N-IgG	17.3759	61	M
624	S-IgM	3.80932	58	F
624	S-IgG	49.5626	58	F
624	RBD-IgM	2.04701	58	F
624	RBD-IgG	49.6105	58	F
624	N-IgM	2.81579	58	F
624	N-IgG	30.011	58	F
2733	S-IgM	7.28402	12	M
2733	S-IgG	39.457	12	M
2733	RBD-IgM	2.5134	12	M
2733	RBD-IgG	58.0418	12	M
2733	N-IgM	3.26034	12	M
2733	N-IgG	33.9704	12	M
2733	S-IgM	0.441273	15	M
2733	S-IgG	28.8033	15	M
2733	RBD-IgM	0.426833	15	M
2733	RBD-IgG	46.7502	15	M
2733	N-IgM	0.398597	15	M
2733	N-IgG	15.2632	15	M
2525	S-IgM	3.4132	41	M
2525	S-IgG	30.2787	41	M
2525	RBD-IgM	2.62929	41	M
2525	RBD-IgG	40.8949	41	M
2525	N-IgM	2.91837	41	M
2525	N-IgG	84.6853	41	M
2525	S-IgM	3.58065	44	M
2525	S-IgG	36.9982	44	M
2525	RBD-IgM	2.47	44	M
2525	RBD-IgG	52.0587	44	M
2525	N-IgM	2.71495	44	M
2525	N-IgG	87.3702	44	M
2525	S-IgM	2.92357	48	M
2525	S-IgG	45.1666	48	M
2525	RBD-IgM	2.39423	48	M
2525	RBD-IgG	53.9984	48	M
2525	N-IgM	2.49677	48	M
2525	N-IgG	98.6346	48	M
2464	S-IgM	1.96234	42	F
2464	S-IgG	34.9615	42	F
2464	RBD-IgM	1.55184	42	F
2464	RBD-IgG	53.709	42	F
2464	N-IgM	1.33558	42	F
2464	N-IgG	16.6375	42	F
2464	S-IgM	1.57737	53	F
2464	S-IgG	39.3483	53	F
2464	RBD-IgM	1.1955	53	F
2464	RBD-IgG	52.7001	53	F
2464	N-IgM	0.68165	53	F
2464	N-IgG	17.0555	53	F
2464	S-IgM	1.50753	49	F
2464	S-IgG	38.9923	49	F
2464	RBD-IgM	1.08574	49	F
2464	RBD-IgG	51.132	49	F
2464	N-IgM	1.07723	49	F
2464	N-IgG	16.119	49	F
2139	S-IgM	0.824815	51	M
2139	S-IgG	6.68498	51	M
2139	RBD-IgM	1.04473	51	M
2139	RBD-IgG	13.6631	51	M
2139	N-IgM	0.305451	51	M
2139	N-IgG	3.32295	51	M
2139	S-IgM	0.738991	56	M
2139	S-IgG	7.11487	56	M
2139	RBD-IgM	0.929578	56	M
2139	RBD-IgG	12.7949	56	M
2139	N-IgM	0.276249	56	M
2139	N-IgG	2.90456	56	M
2029	S-IgM	2.85881	57	F
2029	S-IgG	13.7503	57	F
2029	RBD-IgM	0.68808	57	F
2029	RBD-IgG	16.6731	57	F
2029	N-IgM	0.541379	57	F
2029	N-IgG	18.7817	57	F
2029	S-IgM	1.89987	74	F
2029	S-IgG	12.2417	74	F
2029	RBD-IgM	0.609525	74	F
2029	RBD-IgG	10.5241	74	F
2029	N-IgM	0.614439	74	F
2029	N-IgG	11.8728	74	F
2029	S-IgM	2.21641	73	F
2029	S-IgG	14.7545	73	F
2029	RBD-IgM	0.604358	73	F
2029	RBD-IgG	11.979	73	F
2029	N-IgM	0.390638	73	F
2029	N-IgG	13.3316	73	F
2029	S-IgM	2.20966	60	F
2029	S-IgG	12.3996	60	F
2029	RBD-IgM	0.546953	60	F
2029	RBD-IgG	13.1587	60	F
2029	N-IgM	0.467582	60	F
2029	N-IgG	14.6925	60	F
2029	S-IgM	2.61301	64	F
2029	S-IgG	16.0847	64	F
2029	RBD-IgM	0.6607	64	F
2029	RBD-IgG	14.7657	64	F
2029	N-IgM	0.512248	64	F
2029	N-IgG	17.7924	64	F
1859	S-IgM	0.28217	49	M
1859	S-IgG	69.2939	49	M
1859	RBD-IgM	0.332821	49	M
1859	RBD-IgG	87.5151	49	M
1859	N-IgM	1.24316	49	M
1859	N-IgG	32.4452	49	M
1859	S-IgM	0.179121	63	M
1859	S-IgG	65.4634	63	M
1859	RBD-IgM	0.239448	63	M
1859	RBD-IgG	86.43	63	M
1859	N-IgM	0.755523	63	M
1859	N-IgG	29.1288	63	M
1859	S-IgM	0.172459	63	M
1859	S-IgG	70.054	63	M
1859	RBD-IgM	0.228253	63	M
1859	RBD-IgG	87.7367	63	M
1859	N-IgM	0.802081	63	M
1859	N-IgG	29.1891	63	M
1859	S-IgM	0.333252	52	M
1859	S-IgG	79.2558	52	M
1859	RBD-IgM	0.398897	52	M
1859	RBD-IgG	94.502	52	M
1859	N-IgM	1.24096	52	M
1859	N-IgG	40.2026	52	M
1859	S-IgM	0.330574	54	M
1859	S-IgG	86.354	54	M
1859	RBD-IgM	0.385521	54	M
1859	RBD-IgG	102.062	54	M
1859	N-IgM	1.28947	54	M
1859	N-IgG	37.0716	54	M
1859	S-IgM	0.244453	57	M
1859	S-IgG	81.188	57	M
1859	RBD-IgM	0.304401	57	M
1859	RBD-IgG	94.1805	57	M
1859	N-IgM	0.981812	57	M
1859	N-IgG	30.304	57	M
3000	S-IgM	0.586314	52	F
3000	S-IgG	10.2555	52	F
3000	RBD-IgM	0.46814	52	F
3000	RBD-IgG	4.02346	52	F
3000	N-IgM	0.392206	52	F
3000	N-IgG	14.1954	52	F
3000	S-IgM	0.728894	48	F
3000	S-IgG	47.9646	48	F
3000	RBD-IgM	1.2612	48	F
3000	RBD-IgG	59.9258	48	F
3000	N-IgM	4.62692	48	F
3000	N-IgG	46.2326	48	F
3000	S-IgM	0.775316	51	F
3000	S-IgG	13.0453	51	F
3000	RBD-IgM	0.600369	51	F
3000	RBD-IgG	4.56247	51	F
3000	N-IgM	0.498505	51	F
3000	N-IgG	15.972	51	F
3000	S-IgM	0.602262	49	F
3000	S-IgG	14.3797	49	F
3000	RBD-IgM	0.290574	49	F
3000	RBD-IgG	6.0444	49	F
3000	N-IgM	0.36248	49	F
3000	N-IgG	14.002	49	F
3000	S-IgM	0.398773	49	F
3000	S-IgG	12.367	49	F
3000	RBD-IgM	0.183896	49	F
3000	RBD-IgG	4.44903	49	F
3000	N-IgM	0.219132	49	F
3000	N-IgG	13.4507	49	F
3000	S-IgM	0.955891	50	F
3000	S-IgG	14.7991	50	F
3000	RBD-IgM	0.72374	50	F
3000	RBD-IgG	5.73667	50	F
3000	N-IgM	0.540436	50	F
3000	N-IgG	17.4142	50	F
3000	S-IgM	1.13981	40	F
3000	S-IgG	25.0053	40	F
3000	RBD-IgM	0.420909	40	F
3000	RBD-IgG	15.442	40	F
3000	N-IgM	0.184872	40	F
3000	N-IgG	21.8131	40	F
3000	S-IgM	0.732343	43	F
3000	S-IgG	16.6554	43	F
3000	RBD-IgM	0.246176	43	F
3000	RBD-IgG	8.18477	43	F
3000	N-IgM	0.151095	43	F
3000	N-IgG	14.7159	43	F
3035	S-IgM	1.24397	64	M
3035	S-IgG	7.59943	64	M
3035	RBD-IgM	1.81641	64	M
3035	RBD-IgG	9.15228	64	M
3035	N-IgM	0.222274	64	M
3035	N-IgG	3.79537	64	M
3035	S-IgM	1.94385	51	M
3035	S-IgG	11.2643	51	M
3035	RBD-IgM	2.34642	51	M
3035	RBD-IgG	13.5597	51	M
3035	N-IgM	0.309006	51	M
3035	N-IgG	5.40812	51	M
3035	S-IgM	1.62405	56	M
3035	S-IgG	10.2119	56	M
3035	RBD-IgM	2.26481	56	M
3035	RBD-IgG	11.1042	56	M
3035	N-IgM	0.224674	56	M
3035	N-IgG	4.61263	56	M
2902	S-IgM	0.786665	53	F
2902	S-IgG	16.5799	53	F
2902	RBD-IgM	1.32319	53	F
2902	RBD-IgG	17.4711	53	F
2902	N-IgM	1.50637	53	F
2902	N-IgG	10.7298	53	F
2784	S-IgM	2.76036	47	M
2784	S-IgG	21.2589	47	M
2784	RBD-IgM	2.88272	47	M
2784	RBD-IgG	39.7094	47	M
2784	N-IgM	2.73577	47	M
2784	N-IgG	60.3541	47	M
2784	S-IgM	3.82438	46	M
2784	S-IgG	29.7441	46	M
2784	RBD-IgM	3.76362	46	M
2784	RBD-IgG	47.4608	46	M
2784	N-IgM	6.03023	46	M
2784	N-IgG	77.9971	46	M
2784	S-IgM	3.54193	45	M
2784	S-IgG	29.2452	45	M
2784	RBD-IgM	3.33028	45	M
2784	RBD-IgG	46.8484	45	M
2784	N-IgM	5.34103	45	M
2784	N-IgG	78.1117	45	M
2784	S-IgM	4.69521	39	M
2784	S-IgG	31.0589	39	M
2784	RBD-IgM	4.21767	39	M
2784	RBD-IgG	48.8938	39	M
2784	N-IgM	5.90427	39	M
2784	N-IgG	81.9969	39	M
2070	S-IgM	1.99197	64	M
2070	S-IgG	12.0734	64	M
2070	RBD-IgM	1.82956	64	M
2070	RBD-IgG	8.08581	64	M
2070	N-IgM	0.281272	64	M
2070	N-IgG	26.765	64	M
2070	S-IgM	2.55526	55	M
2070	S-IgG	15.5269	55	M
2070	RBD-IgM	2.12588	55	M
2070	RBD-IgG	9.25025	55	M
2070	N-IgM	0.262636	55	M
2070	N-IgG	31.0167	55	M
1361	S-IgM	4.35052	49	M
1361	S-IgG	12.7659	49	M
1361	RBD-IgM	4.36662	49	M
1361	RBD-IgG	16.1962	49	M
1361	N-IgM	2.6099	49	M
1361	N-IgG	12.3781	49	M
1361	S-IgM	4.77015	47	M
1361	S-IgG	15.5669	47	M
1361	RBD-IgM	4.80176	47	M
1361	RBD-IgG	19.5027	47	M
1361	N-IgM	2.90991	47	M
1361	N-IgG	14.1257	47	M
1361	S-IgM	3.5057	37	M
1361	S-IgG	8.35902	37	M
1361	RBD-IgM	3.24287	37	M
1361	RBD-IgG	9.55601	37	M
1361	N-IgM	1.91185	37	M
1361	N-IgG	6.23801	37	M
1361	S-IgM	4.88942	39	M
1361	S-IgG	15.4195	39	M
1361	RBD-IgM	5.23887	39	M
1361	RBD-IgG	17.4924	39	M
1361	N-IgM	2.69819	39	M
1361	N-IgG	12.8166	39	M
3042	S-IgM	6.30922	72	F
3042	S-IgG	17.3352	72	F
3042	RBD-IgM	6.8087	72	F
3042	RBD-IgG	17.8711	72	F
3042	N-IgM	0.665985	72	F
3042	N-IgG	3.95829	72	F
3042	S-IgM	1.4706	68	F
3042	S-IgG	14.0526	68	F
3042	RBD-IgM	1.43669	68	F
3042	RBD-IgG	28.2201	68	F
3042	N-IgM	0.904578	68	F
3042	N-IgG	16.8188	68	F
3042	S-IgM	0.729753	61	F
3042	S-IgG	6.00072	61	F
3042	RBD-IgM	0.703789	61	F
3042	RBD-IgG	6.70263	61	F
3042	N-IgM	0.456941	61	F
3042	N-IgG	6.20014	61	F
3042	S-IgM	2.35406	61	F
3042	S-IgG	18.7779	61	F
3042	RBD-IgM	8.65194	61	F
3042	RBD-IgG	17.8441	61	F
3042	N-IgM	0.845727	61	F
3042	N-IgG	3.95413	61	F
2695	S-IgM	3.02387	34	F
2695	S-IgG	9.01662	34	F
2695	RBD-IgM	2.57376	34	F
2695	RBD-IgG	5.28527	34	F
2695	N-IgM	0.289609	34	F
2695	N-IgG	4.62029	34	F
2695	S-IgM	3.33401	26	F
2695	S-IgG	10.9286	26	F
2695	RBD-IgM	2.78098	26	F
2695	RBD-IgG	6.25803	26	F
2695	N-IgM	0.310621	26	F
2695	N-IgG	6.32246	26	F
3036	S-IgM	1.57228	74	F
3036	S-IgG	10.467	74	F
3036	RBD-IgM	1.63148	74	F
3036	RBD-IgG	13.1355	74	F
3036	N-IgM	3.38925	74	F
3036	N-IgG	12.7933	74	F
3036	S-IgM	0.731342	61	F
3036	S-IgG	7.31052	61	F
3036	RBD-IgM	1.17584	61	F
3036	RBD-IgG	7.30235	61	F
3036	N-IgM	3.14331	61	F
3036	N-IgG	4.89587	61	F
3036	S-IgM	1.8995	72	F
3036	S-IgG	15.2868	72	F
3036	RBD-IgM	1.92687	72	F
3036	RBD-IgG	16.0792	72	F
3036	N-IgM	4.17878	72	F
3036	N-IgG	17.7266	72	F
3036	S-IgM	1.52047	68	F
3036	S-IgG	11.4903	68	F
3036	RBD-IgM	2.23068	68	F
3036	RBD-IgG	13.7553	68	F
3036	N-IgM	4.50138	68	F
3036	N-IgG	10.0266	68	F
2719	S-IgM	0.866192	39	F
2719	S-IgG	15.991	39	F
2719	RBD-IgM	0.817208	39	F
2719	RBD-IgG	20.8744	39	F
2719	N-IgM	0.336639	39	F
2719	N-IgG	5.69274	39	F
2719	S-IgM	1.36941	31	F
2719	S-IgG	22.683	31	F
2719	RBD-IgM	1.27657	31	F
2719	RBD-IgG	28.647	31	F
2719	N-IgM	0.434372	31	F
2719	N-IgG	8.06675	31	F
2692	S-IgM	1.17667	46	M
2692	S-IgG	10.2744	46	M
2692	RBD-IgM	1.11607	46	M
2692	RBD-IgG	17.2751	46	M
2692	N-IgM	0.218454	46	M
2692	N-IgG	2.74635	46	M
2571	S-IgM	0.315587	58	M
2571	S-IgG	11.389	58	M
2571	RBD-IgM	0.21799	58	M
2571	RBD-IgG	18.0696	58	M
2571	N-IgM	0.0550836	58	M
2571	N-IgG	2.04349	58	M
2571	S-IgM	2.53452	45	M
2571	S-IgG	29.175	45	M
2571	RBD-IgM	3.26337	45	M
2571	RBD-IgG	46.2169	45	M
2571	N-IgM	0.614209	45	M
2571	N-IgG	16.3941	45	M
2929	S-IgM	0.486694	75	F
2929	S-IgG	23.3161	75	F
2929	RBD-IgM	0.878097	75	F
2929	RBD-IgG	19.4108	75	F
2929	N-IgM	0.17979	75	F
2929	N-IgG	14.3101	75	F
2929	S-IgM	0.82378	65	F
2929	S-IgG	26.5949	65	F
2929	RBD-IgM	1.18517	65	F
2929	RBD-IgG	21.0448	65	F
2929	N-IgM	0.179548	65	F
2929	N-IgG	15.0727	65	F
2620	S-IgM	1.86519	57	M
2620	S-IgG	16.185	57	M
2620	RBD-IgM	2.20306	57	M
2620	RBD-IgG	20.7078	57	M
2620	N-IgM	0.324511	57	M
2620	N-IgG	17.7107	57	M
2620	S-IgM	2.62063	49	M
2620	S-IgG	21.0288	49	M
2620	RBD-IgM	2.75851	49	M
2620	RBD-IgG	26.8681	49	M
2620	N-IgM	0.381187	49	M
2620	N-IgG	20.2668	49	M
2750	S-IgM	0.00761526	27	F
2750	S-IgG	0.0841157	27	F
2750	RBD-IgM	0.00389182	27	F
2750	RBD-IgG	0.0147017	27	F
2750	N-IgM	0.00843086	27	F
2750	N-IgG	0.0104562	27	F
2750	S-IgM	2.71124	18	F
2750	S-IgG	4.54072	18	F
2750	RBD-IgM	1.33423	18	F
2750	RBD-IgG	6.39337	18	F
2750	N-IgM	0.937181	18	F
2750	N-IgG	8.92101	18	F
2152	S-IgM	2.39074	88	M
2152	S-IgG	26.2563	88	M
2152	RBD-IgM	1.73037	88	M
2152	RBD-IgG	29.3716	88	M
2152	N-IgM	0.67316	88	M
2152	N-IgG	22.3623	88	M
2152	S-IgM	1.00038	80	M
2152	S-IgG	36.3882	80	M
2152	RBD-IgM	0.874109	80	M
2152	RBD-IgG	31.4725	80	M
2152	N-IgM	0.18519	80	M
2152	N-IgG	19.3619	80	M
2794	S-IgM	0.682993	54	F
2794	S-IgG	13.5399	54	F
2794	RBD-IgM	0.618158	54	F
2794	RBD-IgG	19.1976	54	F
2794	N-IgM	2.89068	54	F
2794	N-IgG	8.98252	54	F
2794	S-IgM	2.30664	43	F
2794	S-IgG	38.163	43	F
2794	RBD-IgM	2.48716	43	F
2794	RBD-IgG	8.31908	43	F
2794	N-IgM	0.952893	43	F
2794	N-IgG	22.7277	43	F
2794	S-IgM	0.407843	43	F
2794	S-IgG	16.3775	43	F
2794	RBD-IgM	0.302641	43	F
2794	RBD-IgG	21.1551	43	F
2794	N-IgM	1.73865	43	F
2794	N-IgG	9.52682	43	F
2794	S-IgM	1.0238	46	F
2794	S-IgG	15.514	46	F
2794	RBD-IgM	0.822855	46	F
2794	RBD-IgG	19.0825	46	F
2794	N-IgM	2.10244	46	F
2794	N-IgG	10.3661	46	F
2892	S-IgM	2.80499	43	M
2892	S-IgG	30.0016	43	M
2892	RBD-IgM	2.3321	43	M
2892	RBD-IgG	44.8597	43	M
2892	N-IgM	2.28988	43	M
2892	N-IgG	4.94793	43	M
2952	S-IgM	3.46882	53	M
2952	S-IgG	45.4165	53	M
2952	RBD-IgM	1.67166	53	M
2952	RBD-IgG	1.77124	53	M
2952	N-IgM	0.223288	53	M
2952	N-IgG	26.2145	53	M
2952	S-IgM	4.70708	52	M
2952	S-IgG	54.339	52	M
2952	RBD-IgM	2.32832	52	M
2952	RBD-IgG	2.15452	52	M
2952	N-IgM	0.330366	52	M
2952	N-IgG	34.4732	52	M
2952	S-IgM	7.26119	51	M
2952	S-IgG	61.1507	51	M
2952	RBD-IgM	3.66187	51	M
2952	RBD-IgG	4.75768	51	M
2952	N-IgM	0.49758	51	M
2952	N-IgG	47.9537	51	M
2952	S-IgM	6.49747	47	M
2952	S-IgG	53.9558	47	M
2952	RBD-IgM	3.49001	47	M
2952	RBD-IgG	4.78833	47	M
2952	N-IgM	0.636211	47	M
2952	N-IgG	41.1306	47	M
2952	S-IgM	2.80658	41	M
2952	S-IgG	22.9898	41	M
2952	RBD-IgM	1.28355	41	M
2952	RBD-IgG	29.6185	41	M
2952	N-IgM	0.755853	41	M
2952	N-IgG	83.5199	41	M
2952	S-IgM	7.38963	45	M
2952	S-IgG	57.0289	45	M
2952	RBD-IgM	3.35498	45	M
2952	RBD-IgG	4.17718	45	M
2952	N-IgM	0.877293	45	M
2952	N-IgG	42.2033	45	M
2952	S-IgM	5.65342	43	M
2952	S-IgG	44.7583	43	M
2952	RBD-IgM	3.01994	43	M
2952	RBD-IgG	3.25914	43	M
2952	N-IgM	1.08523	43	M
2952	N-IgG	35.2861	43	M
2789	S-IgM	0.540257	39	M
2789	S-IgG	4.82465	39	M
2789	RBD-IgM	0.550327	39	M
2789	RBD-IgG	4.02943	39	M
2789	N-IgM	0.334605	39	M
2789	N-IgG	4.69491	39	M
2789	S-IgM	0.707834	31	M
2789	S-IgG	6.55266	31	M
2789	RBD-IgM	0.661456	31	M
2789	RBD-IgG	6.36249	31	M
2789	N-IgM	0.427226	31	M
2789	N-IgG	5.79619	31	M
1788	S-IgM	10.1571	40	F
1788	S-IgG	58.0393	40	F
1788	RBD-IgM	1.34342	40	F
1788	RBD-IgG	82.4958	40	F
1788	N-IgM	1.68206	40	F
1788	N-IgG	88.4621	40	F
2991	S-IgM	0.53505	65	M
2991	S-IgG	7.31799	65	M
2991	RBD-IgM	0.520039	65	M
2991	RBD-IgG	1.84651	65	M
2991	N-IgM	0.1972	65	M
2991	N-IgG	1.30716	65	M
2991	S-IgM	0.42473	66	M
2991	S-IgG	33.885	66	M
2991	RBD-IgM	0.47683	66	M
2991	RBD-IgG	40.2973	66	M
2991	N-IgM	0.367479	66	M
2991	N-IgG	41.1625	66	M
2991	S-IgM	0.656197	61	M
2991	S-IgG	47.1609	61	M
2991	RBD-IgM	0.660879	61	M
2991	RBD-IgG	52.1135	61	M
2991	N-IgM	0.474197	61	M
2991	N-IgG	53.5652	61	M
1075	S-IgM	1.31687	65	M
1075	S-IgG	39.6411	65	M
1075	RBD-IgM	1.40369	65	M
1075	RBD-IgG	52.7554	65	M
1075	N-IgM	0.235864	65	M
1075	N-IgG	14.595	65	M
2609	S-IgM	3.76581	80	M
2609	S-IgG	29.3194	80	M
2609	RBD-IgM	3.50098	80	M
2609	RBD-IgG	45.5886	80	M
2609	N-IgM	5.62746	80	M
2609	N-IgG	77.0889	80	M
2609	S-IgM	11.0492	76	M
2609	S-IgG	30.5283	76	M
2609	RBD-IgM	6.40116	76	M
2609	RBD-IgG	27.2676	76	M
2609	N-IgM	8.9017	76	M
2609	N-IgG	29.6782	76	M
2366	S-IgM	0.21715	66	F
2366	S-IgG	16.7386	66	F
2366	RBD-IgM	0.177436	66	F
2366	RBD-IgG	6.05162	66	F
2366	N-IgM	0.188775	66	F
2366	N-IgG	3.47058	66	F
3054	S-IgM	0.553479	66	F
3054	S-IgG	44.7986	66	F
3054	RBD-IgM	0.543852	66	F
3054	RBD-IgG	43.9112	66	F
3054	N-IgM	0.474504	66	F
3054	N-IgG	48.9758	66	F
907	S-IgM	0.9364	58	F
907	S-IgG	38.0038	58	F
907	RBD-IgM	1.82187	58	F
907	RBD-IgG	35.8876	58	F
907	N-IgM	0.498895	58	F
907	N-IgG	5.76262	58	F
907	S-IgM	0.709186	49	F
907	S-IgG	32.7469	49	F
907	RBD-IgM	1.10335	49	F
907	RBD-IgG	42.5004	49	F
907	N-IgM	3.43222	49	F
907	N-IgG	32.2093	49	F
2655	S-IgM	0.835954	32	M
2655	S-IgG	36.2565	32	M
2655	RBD-IgM	0.71517	32	M
2655	RBD-IgG	80.0657	32	M
2655	N-IgM	0.24002	32	M
2655	N-IgG	9.78923	32	M
2483	S-IgM	8.21947	59	M
2483	S-IgG	22.3819	59	M
2483	RBD-IgM	9.25002	59	M
2483	RBD-IgG	21.3782	59	M
2483	N-IgM	0.877635	59	M
2483	N-IgG	4.91221	59	M
2483	S-IgM	1.00624	60	M
2483	S-IgG	20.8553	60	M
2483	RBD-IgM	0.89479	60	M
2483	RBD-IgG	31.7184	60	M
2483	N-IgM	0.570256	60	M
2483	N-IgG	20.6799	60	M
2483	S-IgM	0.970925	60	M
2483	S-IgG	20.4654	60	M
2483	RBD-IgM	0.66848	60	M
2483	RBD-IgG	33.0522	60	M
2483	N-IgM	0.591086	60	M
2483	N-IgG	22.1176	60	M
2483	S-IgM	1.28768	61	M
2483	S-IgG	29.0936	61	M
2483	RBD-IgM	1.02323	61	M
2483	RBD-IgG	42.7414	61	M
2483	N-IgM	0.75524	61	M
2483	N-IgG	26.7585	61	M
2483	S-IgM	0.954315	54	M
2483	S-IgG	22.2912	54	M
2483	RBD-IgM	0.797555	54	M
2483	RBD-IgG	30.6386	54	M
2483	N-IgM	0.571872	54	M
2483	N-IgG	20.504	54	M
2486	S-IgM	0.503973	139	M
2486	S-IgG	22.337	139	M
2486	RBD-IgM	0.383765	139	M
2486	RBD-IgG	31.9832	139	M
2486	N-IgM	0.367739	139	M
2486	N-IgG	15.8801	139	M
2486	S-IgM	1.21609	140	M
2486	S-IgG	26.128	140	M
2486	RBD-IgM	1.44433	140	M
2486	RBD-IgG	43.2117	140	M
2486	N-IgM	1.95473	140	M
2486	N-IgG	15.0877	140	M
2486	S-IgM	1.36826	141	M
2486	S-IgG	29.9378	141	M
2486	RBD-IgM	1.69215	141	M
2486	RBD-IgG	46.175	141	M
2486	N-IgM	2.3397	141	M
2486	N-IgG	16.3772	141	M
2486	S-IgM	1.49625	133	M
2486	S-IgG	37.4371	133	M
2486	RBD-IgM	2.09049	133	M
2486	RBD-IgG	53.0015	133	M
2486	N-IgM	2.40232	133	M
2486	N-IgG	15.6454	133	M
3055	S-IgM	4.32021	2	F
3055	S-IgG	36.1608	2	F
3055	RBD-IgM	0.539744	2	F
3055	RBD-IgG	18.4667	2	F
3055	N-IgM	0.25927	2	F
3055	N-IgG	6.45146	2	F
2599	S-IgM	0.184031	65	M
2599	S-IgG	16.9863	65	M
2599	RBD-IgM	0.187937	65	M
2599	RBD-IgG	17.0123	65	M
2599	N-IgM	0.0920084	65	M
2599	N-IgG	15.3602	65	M
2688	S-IgM	1.47971	31	F
2688	S-IgG	31.6249	31	F
2688	RBD-IgM	1.79176	31	F
2688	RBD-IgG	44.1755	31	F
2688	N-IgM	2.41719	31	F
2688	N-IgG	17.7047	31	F
3051	S-IgM	0.572639	3	F
3051	S-IgG	17.2348	3	F
3051	RBD-IgM	0.263771	3	F
3051	RBD-IgG	6.45052	3	F
3051	N-IgM	0.343089	3	F
3051	N-IgG	18.0154	3	F
2847	S-IgM	0.743367	61	F
2847	S-IgG	2.58323	61	F
2847	RBD-IgM	0.385447	61	F
2847	RBD-IgG	1.67878	61	F
2847	N-IgM	0.568193	61	F
2847	N-IgG	0.676504	61	F
2847	S-IgM	2.54751	51	F
2847	S-IgG	18.3414	51	F
2847	RBD-IgM	5.87841	51	F
2847	RBD-IgG	6.17754	51	F
2847	N-IgM	0.854288	51	F
2847	N-IgG	7.74508	51	F
1713	S-IgM	0.338	65	M
1713	S-IgG	2.15055	65	M
1713	RBD-IgM	0.260592	65	M
1713	RBD-IgG	1.62416	65	M
1713	N-IgM	0.265625	65	M
1713	N-IgG	1.80709	65	M
3003	S-IgM	1.81431	73	F
3003	S-IgG	24.5209	73	F
3003	RBD-IgM	1.13084	73	F
3003	RBD-IgG	22.966	73	F
3003	N-IgM	0.580338	73	F
3003	N-IgG	11.5887	73	F
2485	S-IgM	1.57141	54	M
2485	S-IgG	46.9484	54	M
2485	RBD-IgM	1.62823	54	M
2485	RBD-IgG	48.8101	54	M
2485	N-IgM	0.385526	54	M
2485	N-IgG	15.5711	54	M
2485	S-IgM	7.31744	55	M
2485	S-IgG	29.575	55	M
2485	RBD-IgM	6.5309	55	M
2485	RBD-IgG	37.9065	55	M
2485	N-IgM	0.668868	55	M
2485	N-IgG	19.04	55	M
2485	S-IgM	7.2037	56	M
2485	S-IgG	33.0374	56	M
2485	RBD-IgM	6.7723	56	M
2485	RBD-IgG	38.8612	56	M
2485	N-IgM	0.761212	56	M
2485	N-IgG	19.6857	56	M
2485	S-IgM	8.1456	48	M
2485	S-IgG	32.1169	48	M
2485	RBD-IgM	7.21673	48	M
2485	RBD-IgG	36.692	48	M
2485	N-IgM	0.803266	48	M
2485	N-IgG	20.4438	48	M
3057	S-IgM	8.76228	66	F
3057	S-IgG	36.8056	66	F
3057	RBD-IgM	8.06148	66	F
3057	RBD-IgG	42.9103	66	F
3057	N-IgM	0.933278	66	F
3057	N-IgG	24.6894	66	F
1987	S-IgM	2.22795	56	M
1987	S-IgG	5.97534	56	M
1987	RBD-IgM	1.11587	56	M
1987	RBD-IgG	4.23643	56	M
1987	N-IgM	0.193391	56	M
1987	N-IgG	9.47746	56	M
2885	S-IgM	11.9193	44	M
2885	S-IgG	24.7489	44	M
2885	RBD-IgM	15.1408	44	M
2885	RBD-IgG	27.8781	44	M
2885	N-IgM	0.247183	44	M
2885	N-IgG	49.9569	44	M
2885	S-IgM	0.994218	42	M
2885	S-IgG	42.6934	42	M
2885	RBD-IgM	1.05956	42	M
2885	RBD-IgG	12.1364	42	M
2885	N-IgM	1.37565	42	M
2885	N-IgG	4.39343	42	M
3056	S-IgM	10.4262	61	M
3056	S-IgG	49.7065	61	M
3056	RBD-IgM	7.3006	61	M
3056	RBD-IgG	67.3145	61	M
3056	N-IgM	2.08144	61	M
3056	N-IgG	25.1797	61	M
2729	S-IgM	1.84276	22	M
2729	S-IgG	18.4454	22	M
2729	RBD-IgM	1.05401	22	M
2729	RBD-IgG	5.7319	22	M
2729	N-IgM	0.628181	22	M
2729	N-IgG	18.4453	22	M
3052	S-IgM	1.86307	61	F
3052	S-IgG	18.8656	61	F
3052	RBD-IgM	1.1648	61	F
3052	RBD-IgG	5.84451	61	F
3052	N-IgM	0.678378	61	F
3052	N-IgG	19.564	61	F
2999	S-IgM	0.95188	78	F
2999	S-IgG	9.39336	78	F
2999	RBD-IgM	0.928609	78	F
2999	RBD-IgG	5.62882	78	F
2999	N-IgM	0.9144	78	F
2999	N-IgG	3.44769	78	F
2999	S-IgM	0.400613	80	F
2999	S-IgG	21.3743	80	F
2999	RBD-IgM	0.313206	80	F
2999	RBD-IgG	19.9313	80	F
2999	N-IgM	0.609345	80	F
2999	N-IgG	16.1684	80	F
2680	S-IgM	1.85596	56	F
2680	S-IgG	11.0044	56	F
2680	RBD-IgM	1.6635	56	F
2680	RBD-IgG	12.8496	56	F
2680	N-IgM	7.41945	56	F
2680	N-IgG	10.8132	56	F
2680	S-IgM	2.32754	48	F
2680	S-IgG	13.3927	48	F
2680	RBD-IgM	1.94322	48	F
2680	RBD-IgG	14.8909	48	F
2680	N-IgM	9.53736	48	F
2680	N-IgG	12.1641	48	F
2535	S-IgM	10.4386	54	M
2535	S-IgG	30.513	54	M
2535	RBD-IgM	9.85258	54	M
2535	RBD-IgG	31.1956	54	M
2535	N-IgM	2.73748	54	M
2535	N-IgG	10.9448	54	M
2535	S-IgM	10.4943	46	M
2535	S-IgG	28.0446	46	M
2535	RBD-IgM	9.07979	46	M
2535	RBD-IgG	31.2608	46	M
2535	N-IgM	2.69495	46	M
2535	N-IgG	9.15135	46	M
1071	S-IgM	2.9503	54	M
1071	S-IgG	19.8527	54	M
1071	RBD-IgM	13.5195	54	M
1071	RBD-IgG	19.2422	54	M
1071	N-IgM	2.0978	54	M
1071	N-IgG	10.0348	54	M
1071	S-IgM	9.92287	46	M
1071	S-IgG	10.9011	46	M
1071	RBD-IgM	15.9482	46	M
1071	RBD-IgG	13.3988	46	M
1071	N-IgM	2.35072	46	M
1071	N-IgG	5.99458	46	M
2437	S-IgM	0.00561338	29	F
2437	S-IgG	0.0224968	29	F
2437	RBD-IgM	0.00480513	29	F
2437	RBD-IgG	0.0111337	29	F
2437	N-IgM	0.00777643	29	F
2437	N-IgG	0.00858122	29	F
2437	S-IgM	9.34841	38	F
2437	S-IgG	29.2779	38	F
2437	RBD-IgM	7.15033	38	F
2437	RBD-IgG	14.2988	38	F
2437	N-IgM	2.23089	38	F
2437	N-IgG	103.671	38	F
1171	S-IgM	5.54743	51	F
1171	S-IgG	38.4296	51	F
1171	RBD-IgM	6.80485	51	F
1171	RBD-IgG	49.2354	51	F
1171	N-IgM	0.621413	51	F
1171	N-IgG	40.5526	51	F
1171	S-IgM	1.67118	54	F
1171	S-IgG	20.2115	54	F
1171	RBD-IgM	3.49628	54	F
1171	RBD-IgG	31.0894	54	F
1171	N-IgM	1.33236	54	F
1171	N-IgG	9.00608	54	F
3039	S-IgM	2.68735	61	F
[truncated: 9,485 more rows]

## Sheet: Supplementary Data 5
PatientID	Sex	Treatment Date	Low-Dose Steroids	Dose (mg/time)	Type
2	F	2020-02-05	methylprednisolone	40	injection
2	F	2020-02-06	methylprednisolone	40	injection
2	F	2020-02-07	methylprednisolone	40	injection
2	F	2020-02-08	methylprednisolone	40	injection
2	F	2020-02-09	methylprednisolone	40	injection
2	F	2020-02-10	methylprednisolone	40	injection
7	F	2020-02-21	methylprednisolone	40	injection
17	F	2020-02-17	methylprednisolone	40	injection
17	F	2020-02-18	methylprednisolone	40	injection
17	F	2020-02-19	methylprednisolone	40	injection
18	M	2020-02-04	methylprednisolone	20	injection
29	F	2020-02-09	methylprednisolone	160	injection
29	F	2020-02-12	methylprednisolone	160	injection
29	F	2020-02-14	methylprednisolone	80	injection
29	F	2020-02-15	methylprednisolone	80	injection
29	F	2020-02-16	methylprednisolone	80	injection
29	F	2020-02-17	methylprednisolone	80	injection
29	F	2020-02-18	methylprednisolone	80	injection
29	F	2020-02-19	methylprednisolone	40	injection
29	F	2020-02-20	methylprednisolone	40	injection
29	F	2020-02-21	methylprednisolone	40	injection
29	F	2020-02-22	methylprednisolone	40	injection
36	M	2020-02-19	methylprednisolone	40	injection
36	M	2020-02-20	methylprednisolone	40	injection
36	M	2020-02-21	methylprednisolone	40	injection
38	M	2020-02-06	methylprednisolone	80	injection
38	M	2020-02-07	methylprednisolone	80	injection
38	M	2020-02-08	methylprednisolone	80	injection
38	M	2020-02-09	methylprednisolone	80	injection
38	M	2020-02-10	methylprednisolone	80	injection
38	M	2020-02-11	methylprednisolone	80	injection
39	F	2020-02-05	methylprednisolone	160	injection
39	F	2020-02-06	methylprednisolone	80	injection
39	F	2020-02-15	methylprednisolone	80	injection
39	F	2020-02-18	methylprednisolone	120	injection
39	F	2020-02-19	methylprednisolone	120	injection
39	F	2020-02-20	methylprednisolone	120	injection
39	F	2020-02-21	methylprednisolone	120	injection
39	F	2020-02-22	methylprednisolone	40	injection
39	F	2020-02-21	methylprednisolone	160	injection
39	F	2020-02-22	methylprednisolone	160	injection
39	F	2020-02-23	methylprednisolone	80	injection
39	F	2020-02-24	methylprednisolone	80	injection
39	F	2020-02-22	methylprednisolone	80	injection
58	M	2020-02-06	methylprednisolone	160	injection
58	M	2020-02-07	methylprednisolone	160	injection
59	M	2020-02-09	methylprednisolone	160	injection
59	M	2020-02-10	methylprednisolone	160	injection
59	M	2020-02-11	methylprednisolone	160	injection
59	M	2020-02-12	methylprednisolone	80	injection
61	M	2020-02-09	methylprednisolone	160	injection
61	M	2020-02-10	methylprednisolone	160	injection
61	M	2020-02-14	methylprednisolone	160	injection
63	F	2020-02-17	methylprednisolone	40	injection
63	F	2020-02-18	methylprednisolone	40	injection
63	F	2020-02-19	methylprednisolone	40	injection
63	F	2020-02-20	methylprednisolone	40	injection
63	F	2020-02-21	methylprednisolone	40	injection
66	M	2020-02-18	methylprednisolone	160	injection
66	M	2020-02-19	methylprednisolone	160	injection
66	M	2020-02-20	methylprednisolone	160	injection
66	M	2020-02-21	methylprednisolone	80	injection
66	M	2020-02-22	methylprednisolone	80	injection
66	M	2020-02-23	methylprednisolone	80	injection
66	M	2020-02-24	methylprednisolone	80	injection
66	M	2020-02-25	methylprednisolone	80	injection
66	M	2020-02-26	methylprednisolone	40	injection
66	M	2020-02-27	methylprednisolone	40	injection
66	M	2020-02-28	methylprednisolone	40	injection
66	M	2020-02-29	methylprednisolone	40	injection
77	M	2020-02-16	methylprednisolone	80	injection
77	M	2020-02-17	methylprednisolone	80	injection
77	M	2020-02-18	methylprednisolone	80	injection
77	M	2020-02-19	methylprednisolone	40	injection
77	M	2020-02-20	methylprednisolone	40	injection
80	M	2020-02-06	methylprednisolone	40	injection
80	M	2020-02-07	methylprednisolone	80	injection
80	M	2020-02-08	methylprednisolone	80	injection
80	M	2020-02-09	methylprednisolone	80	injection
80	M	2020-02-10	methylprednisolone	80	injection
80	M	2020-02-11	methylprednisolone	80	injection
80	M	2020-02-12	methylprednisolone	80	injection
80	M	2020-02-13	methylprednisolone	80	injection
80	M	2020-02-14	methylprednisolone	80	injection
81	M	2020-02-17	methylprednisolone	40	injection
81	M	2020-02-18	methylprednisolone	40	injection
81	M	2020-02-19	methylprednisolone	40	injection
81	M	2020-02-20	methylprednisolone	40	injection
81	M	2020-02-21	methylprednisolone	40	injection
84	F	2020-02-08	methylprednisolone	40	injection
84	F	2020-02-18	methylprednisolone	40	injection
84	F	2020-02-19	methylprednisolone	40	injection
84	F	2020-02-20	methylprednisolone	40	injection
85	M	2020-02-06	methylprednisolone	40	injection
85	M	2020-02-07	methylprednisolone	40	injection
85	M	2020-02-08	methylprednisolone	40	injection
85	M	2020-02-09	methylprednisolone	40	injection
85	M	2020-02-10	methylprednisolone	40	injection
85	M	2020-02-11	methylprednisolone	40	injection
85	M	2020-02-12	methylprednisolone	40	injection
85	M	2020-02-13	methylprednisolone	40	injection
85	M	2020-02-14	methylprednisolone	40	injection
110	M	2020-02-09	methylprednisolone	40	injection
110	M	2020-02-10	methylprednisolone	40	injection
110	M	2020-02-11	methylprednisolone	20	injection
110	M	2020-02-12	methylprednisolone	20	injection
110	M	2020-02-13	methylprednisolone	20	injection
110	M	2020-02-14	methylprednisolone	20	injection
110	M	2020-02-15	methylprednisolone	20	injection
111	M	2020-02-13	methylprednisolone	40	injection
111	M	2020-02-14	methylprednisolone	40	injection
111	M	2020-02-15	methylprednisolone	40	injection
122	M	2020-02-13	methylprednisolone	40	injection
122	M	2020-02-14	methylprednisolone	40	injection
122	M	2020-02-15	methylprednisolone	40	injection
122	M	2020-02-16	methylprednisolone	40	injection
122	M	2020-02-17	methylprednisolone	40	injection
122	M	2020-02-18	methylprednisolone	40	injection
122	M	2020-02-19	methylprednisolone	40	injection
124	M	2020-02-10	methylprednisolone	40	injection
130	M	2020-02-09	methylprednisolone	20	injection
130	M	2020-02-10	methylprednisolone	20	injection
130	M	2020-02-11	methylprednisolone	20	injection
133	F	2020-02-11	methylprednisolone	10	injection
139	M	2020-02-10	methylprednisolone	80	injection
139	M	2020-02-11	methylprednisolone	80	injection
139	M	2020-02-12	methylprednisolone	80	injection
147	M	2020-02-08	methylprednisolone	40	injection
147	M	2020-02-09	methylprednisolone	40	injection
147	M	2020-02-13	methylprednisolone	80	injection
147	M	2020-02-14	methylprednisolone	80	injection
147	M	2020-02-15	methylprednisolone	80	injection
147	M	2020-02-16	methylprednisolone	80	injection
147	M	2020-02-17	methylprednisolone	80	injection
147	M	2020-02-18	methylprednisolone	80	injection
147	M	2020-02-19	methylprednisolone	80	injection
147	M	2020-02-20	methylprednisolone	120	injection
147	M	2020-02-21	methylprednisolone	120	injection
147	M	2020-02-22	methylprednisolone	120	injection
147	M	2020-02-23	methylprednisolone	80	injection
152	F	2020-02-21	methylprednisolone	20	injection
152	F	2020-02-23	methylprednisolone	40	injection
152	F	2020-02-24	methylprednisolone	40	injection
161	M	2020-02-15	methylprednisolone	80	injection
161	M	2020-02-15	methylprednisolone	160	injection
161	M	2020-02-16	methylprednisolone	160	injection
161	M	2020-02-17	methylprednisolone	160	injection
161	M	2020-02-18	methylprednisolone	80	injection
161	M	2020-02-18	methylprednisolone	40	injection
161	M	2020-02-19	methylprednisolone	160	injection
161	M	2020-02-20	methylprednisolone	160	injection
161	M	2020-02-21	methylprednisolone	160	injection
167	M	2020-02-08	methylprednisolone	80	injection
167	M	2020-02-09	methylprednisolone	80	injection
167	M	2020-02-10	methylprednisolone	80	injection
167	M	2020-02-11	methylprednisolone	80	injection
167	M	2020-02-12	methylprednisolone	80	injection
167	M	2020-02-13	methylprednisolone	80	injection
167	M	2020-02-14	methylprednisolone	80	injection
167	M	2020-02-15	methylprednisolone	60	injection
167	M	2020-02-16	methylprednisolone	60	injection
169	M	2020-02-08	methylprednisolone	240	injection
169	M	2020-02-09	methylprednisolone	241	injection
169	M	2020-02-10	methylprednisolone	160	injection
169	M	2020-02-11	methylprednisolone	120	injection
169	M	2020-02-13	methylprednisolone	40	injection
169	M	2020-02-14	methylprednisolone	40	injection
169	M	2020-02-15	methylprednisolone	20	injection
169	M	2020-02-22	methylprednisolone	40	injection
189	F	2020-02-09	methylprednisolone	40	injection
189	F	2020-02-10	methylprednisolone	40	injection
199	F	2020-02-12	methylprednisolone	40	injection
199	F	2020-02-13	methylprednisolone	40	injection
199	F	2020-02-14	methylprednisolone	40	injection
199	F	2020-02-15	methylprednisolone	40	injection
199	F	2020-02-16	methylprednisolone	40	injection
199	F	2020-02-17	methylprednisolone	40	injection
199	F	2020-02-18	methylprednisolone	40	injection
199	F	2020-02-19	methylprednisolone	40	injection
199	F	2020-02-20	methylprednisolone	30	injection
199	F	2020-02-21	methylprednisolone	30	injection
199	F	2020-02-22	methylprednisolone	30	injection
226	F	2020-02-09	methylprednisolone	40	injection
226	F	2020-02-10	methylprednisolone	40	injection
226	F	2020-02-11	methylprednisolone	40	injection
229	M	2020-02-18	methylprednisolone	40	injection
229	M	2020-02-19	methylprednisolone	40	injection
229	M	2020-02-20	methylprednisolone	40	injection
229	M	2020-02-21	methylprednisolone	40	injection
232	F	2020-02-09	methylprednisolone	40	injection
232	F	2020-02-10	methylprednisolone	80	injection
232	F	2020-02-11	methylprednisolone	80	injection
232	F	2020-02-12	methylprednisolone	80	injection
232	F	2020-02-13	methylprednisolone	80	injection
232	F	2020-02-14	methylprednisolone	80	injection
238	M	2020-02-09	methylprednisolone	80	injection
238	M	2020-02-10	methylprednisolone	80	injection
238	M	2020-02-11	methylprednisolone	80	injection
241	M	2020-02-10	methylprednisolone	80	injection
241	M	2020-02-11	methylprednisolone	80	injection
241	M	2020-02-12	methylprednisolone	80	injection
243	M	2020-02-08	methylprednisolone	40	injection
243	M	2020-02-09	methylprednisolone	40	injection
243	M	2020-02-10	methylprednisolone	40	injection
243	M	2020-02-11	methylprednisolone	40	injection
243	M	2020-02-12	methylprednisolone	40	injection
243	M	2020-02-13	methylprednisolone	40	injection
243	M	2020-02-14	methylprednisolone	40	injection
243	M	2020-02-15	methylprednisolone	40	injection
262	F	2020-02-12	methylprednisolone	40	injection
272	M	2020-02-12	methylprednisolone	80	injection
277	F	2020-02-10	methylprednisolone	40	injection
278	M	2020-02-14	methylprednisolone	80	injection
278	M	2020-02-15	methylprednisolone	80	injection
278	M	2020-02-16	methylprednisolone	80	injection
278	M	2020-02-17	methylprednisolone	80	injection
278	M	2020-02-18	methylprednisolone	80	injection
278	M	2020-02-19	methylprednisolone	80	injection
290	M	2020-02-09	methylprednisolone	80	injection
290	M	2020-02-10	methylprednisolone	80	injection
290	M	2020-02-11	methylprednisolone	80	injection
290	M	2020-02-12	methylprednisolone	80	injection
290	M	2020-02-13	methylprednisolone	80	injection
291	M	2020-02-09	methylprednisolone	80	injection
291	M	2020-02-10	methylprednisolone	80	injection
291	M	2020-02-11	methylprednisolone	80	injection
293	F	2020-02-11	methylprednisolone	80	injection
293	F	2020-02-17	methylprednisolone	80	injection
296	F	2020-03-10	methylprednisolone	80	injection
297	F	2020-02-09	methylprednisolone	80	injection
297	F	2020-02-10	methylprednisolone	80	injection
297	F	2020-02-11	methylprednisolone	80	injection
297	F	2020-02-12	methylprednisolone	80	injection
297	F	2020-02-13	methylprednisolone	80	injection
297	F	2020-02-14	methylprednisolone	80	injection
300	M	2020-02-09	methylprednisolone	40	injection
300	M	2020-02-10	methylprednisolone	40	injection
300	M	2020-02-11	methylprednisolone	40	injection
300	M	2020-02-12	methylprednisolone	40	injection
300	M	2020-02-13	methylprednisolone	40	injection
300	M	2020-02-14	methylprednisolone	40	injection
300	M	2020-02-15	methylprednisolone	40	injection
300	M	2020-02-17	methylprednisolone	40	injection
300	M	2020-03-07	methylprednisolone	40	injection
301	M	2020-02-18	methylprednisolone	40	injection
301	M	2020-02-19	methylprednisolone	40	injection
301	M	2020-02-20	methylprednisolone	40	injection
301	M	2020-02-21	methylprednisolone	40	injection
301	M	2020-02-22	methylprednisolone	40	injection
301	M	2020-02-23	methylprednisolone	40	injection
301	M	2020-02-25	methylprednisolone	40	injection
301	M	2020-02-26	methylprednisolone	40	injection
302	F	2020-02-10	methylprednisolone	40	injection
302	F	2020-02-13	methylprednisolone	40	injection
302	F	2020-02-14	methylprednisolone	20	injection
303	M	2020-02-11	methylprednisolone	40	injection
303	M	2020-02-12	methylprednisolone	40	injection
304	F	2020-02-09	methylprednisolone	40	injection
304	F	2020-02-10	methylprednisolone	40	injection
304	F	2020-02-11	methylprednisolone	40	injection
304	F	2020-02-12	methylprednisolone	40	injection
304	F	2020-02-13	methylprednisolone	40	injection
304	F	2020-02-14	methylprednisolone	40	injection
304	F	2020-02-17	methylprednisolone	40	injection
304	F	2020-02-18	methylprednisolone	40	injection
304	F	2020-02-19	methylprednisolone	40	injection
304	F	2020-02-20	methylprednisolone	40	injection
304	F	2020-02-21	methylprednisolone	40	injection
305	M	2020-02-17	methylprednisolone	41	injection
305	M	2020-02-18	methylprednisolone	42	injection
306	F	2020-02-08	methylprednisolone	40	injection
306	F	2020-02-09	methylprednisolone	40	injection
306	F	2020-02-10	methylprednisolone	40	injection
306	F	2020-02-12	methylprednisolone	40	injection
306	F	2020-02-13	methylprednisolone	40	injection
307	F	2020-02-10	methylprednisolone	40	injection
309	F	2020-02-09	methylprednisolone	40	injection
309	F	2020-02-11	methylprednisolone	40	injection
309	F	2020-02-12	methylprednisolone	40	injection
313	F	2020-02-09	methylprednisolone	80	injection
313	F	2020-02-10	methylprednisolone	80	injection
315	F	2020-02-11	methylprednisolone	40	injection
315	F	2020-02-12	methylprednisolone	40	injection
315	F	2020-02-13	methylprednisolone	40	injection
315	F	2020-02-14	methylprednisolone	40	injection
315	F	2020-02-15	methylprednisolone	40	injection
316	M	2020-02-11	methylprednisolone	40	injection
316	M	2020-02-12	methylprednisolone	40	injection
316	M	2020-02-13	methylprednisolone	40	injection
316	M	2020-02-14	methylprednisolone	40	injection
316	M	2020-02-15	methylprednisolone	40	injection
316	M	2020-02-18	methylprednisolone	80	injection
316	M	2020-02-26	methylprednisolone	80	injection
316	M	2020-02-27	methylprednisolone	80	injection
316	M	2020-02-28	methylprednisolone	80	injection
316	M	2020-03-08	methylprednisolone	80	injection
317	M	2020-02-17	methylprednisolone	40	injection
317	M	2020-02-18	methylprednisolone	40	injection
317	M	2020-02-19	methylprednisolone	40	injection
320	F	2020-02-09	methylprednisolone	160	injection
320	F	2020-02-10	methylprednisolone	160	injection
320	F	2020-02-11	methylprednisolone	160	injection
320	F	2020-02-12	methylprednisolone	80	injection
320	F	2020-02-13	methylprednisolone	80	injection
320	F	2020-02-14	methylprednisolone	80	injection
320	F	2020-02-15	methylprednisolone	80	injection
320	F	2020-02-16	methylprednisolone	80	injection
320	F	2020-02-20	methylprednisolone	80	injection
320	F	2020-02-21	methylprednisolone	80	injection
322	M	2020-02-09	methylprednisolone	80	injection
322	M	2020-02-10	methylprednisolone	80	injection
322	M	2020-02-11	methylprednisolone	80	injection
323	M	2020-02-10	methylprednisolone	40	injection
323	M	2020-02-11	methylprednisolone	40	injection
323	M	2020-02-13	methylprednisolone	40	injection
324	F	2020-02-09	methylprednisolone	160	injection
324	F	2020-02-10	methylprednisolone	160	injection
324	F	2020-02-11	methylprednisolone	160	injection
324	F	2020-02-12	methylprednisolone	160	injection
324	F	2020-02-13	methylprednisolone	80	injection
325	M	2020-02-11	methylprednisolone	160	injection
325	M	2020-02-12	methylprednisolone	160	injection
325	M	2020-02-13	methylprednisolone	160	injection
325	M	2020-02-14	methylprednisolone	160	injection
325	M	2020-02-15	methylprednisolone	160	injection
325	M	2020-02-18	methylprednisolone	160	injection
325	M	2020-02-19	methylprednisolone	160	injection
335	M	2020-02-14	methylprednisolone	40	injection
335	M	2020-02-15	methylprednisolone	40	injection
339	F	2020-02-12	methylprednisolone	40	injection
341	M	2020-02-18	methylprednisolone	20	injection
341	M	2020-02-19	methylprednisolone	20	injection
341	M	2020-02-20	methylprednisolone	20	injection
351	M	2020-02-17	methylprednisolone	80	injection
351	M	2020-02-18	methylprednisolone	160	injection
351	M	2020-03-17	methylprednisolone	160	injection
357	M	2020-02-13	methylprednisolone sodium succinate	20	injection
359	F	2020-02-10	methylprednisolone	80	injection
359	F	2020-02-11	methylprednisolone	80	injection
359	F	2020-02-13	methylprednisolone	120	injection
359	F	2020-02-14	methylprednisolone	80	injection
359	F	2020-02-15	methylprednisolone	80	injection
359	F	2020-02-16	methylprednisolone	120	injection
359	F	2020-02-17	methylprednisolone	40	injection
359	F	2020-02-19	methylprednisolone	60	injection
359	F	2020-02-20	methylprednisolone	60	injection
359	F	2020-02-21	methylprednisolone	60	injection
359	F	2020-02-22	methylprednisolone	20	injection
359	F	2020-02-24	methylprednisolone	20	injection
382	F	2020-02-10	methylprednisolone	80	injection
382	F	2020-02-11	methylprednisolone	80	injection
382	F	2020-02-14	methylprednisolone	80	injection
382	F	2020-02-16	methylprednisolone	40	injection
382	F	2020-02-19	methylprednisolone	20	injection
382	F	2020-02-20	methylprednisolone	20	injection
382	F	2020-02-21	methylprednisolone	20	injection
382	F	2020-02-25	methylprednisolone	40	injection
382	F	2020-03-01	methylprednisolone	40	injection
382	F	2020-03-03	methylprednisolone	80	injection
382	F	2020-03-06	methylprednisolone	40	injection
382	F	2020-03-10	methylprednisolone	20	injection
382	F	2020-03-13	methylprednisolone	20	injection
384	M	2020-02-09	methylprednisolone	80	injection
386	F	2020-02-17	methylprednisolone	20	injection
386	F	2020-02-18	methylprednisolone	20	injection
386	F	2020-02-19	methylprednisolone	20	injection
386	F	2020-02-20	methylprednisolone	20	injection
386	F	2020-02-21	methylprednisolone	20	injection
386	F	2020-02-22	methylprednisolone	20	injection
386	F	2020-02-23	methylprednisolone	20	injection
386	F	2020-02-24	methylprednisolone	20	injection
386	F	2020-02-26	methylprednisolone	20	injection
395	F	2020-02-12	methylprednisolone	40	injection
395	F	2020-02-13	methylprednisolone	40	injection
395	F	2020-02-14	methylprednisolone	40	injection
395	F	2020-02-15	methylprednisolone	40	injection
395	F	2020-02-16	methylprednisolone	40	injection
395	F	2020-02-17	methylprednisolone	40	injection
395	F	2020-02-18	methylprednisolone	40	injection
395	F	2020-02-19	methylprednisolone	40	injection
395	F	2020-02-20	methylprednisolone	40	injection
404	M	2020-02-10	methylprednisolone	40	injection
411	M	2020-02-12	methylprednisolone	80	injection
411	M	2020-02-13	methylprednisolone	80	injection
411	M	2020-02-14	methylprednisolone	40	injection
411	M	2020-02-15	methylprednisolone	40	injection
411	M	2020-02-16	methylprednisolone	40	injection
411	M	2020-02-17	methylprednisolone	40	injection
411	M	2020-02-18	methylprednisolone	40	injection
411	M	2020-02-19	methylprednisolone	20	injection
411	M	2020-02-20	methylprednisolone	20	injection
413	F	2020-02-13	methylprednisolone	40	injection
426	F	2020-02-14	methylprednisolone	40	injection
426	F	2020-02-15	methylprednisolone	40	injection
426	F	2020-02-16	methylprednisolone	40	injection
426	F	2020-02-17	methylprednisolone	40	injection
426	F	2020-02-18	methylprednisolone	40	injection
426	F	2020-02-19	methylprednisolone	80	injection
426	F	2020-02-20	methylprednisolone	80	injection
426	F	2020-02-21	methylprednisolone	80	injection
426	F	2020-02-28	methylprednisolone	40	injection
426	F	2020-08-08	methylprednisolone	40	injection
438	F	2020-02-16	methylprednisolone	40	injection
438	F	2020-02-17	methylprednisolone	40	injection
438	F	2020-02-18	methylprednisolone	40	injection
438	F	2020-02-19	methylprednisolone	40	injection
438	F	2020-02-20	methylprednisolone	40	injection
440	M	2020-02-10	methylprednisolone	40	injection
440	M	2020-02-11	methylprednisolone	40	injection
440	M	2020-02-12	methylprednisolone	40	injection
443	M	2020-02-16	methylprednisolone	40	injection
443	M	2020-02-17	methylprednisolone	40	injection
443	M	2020-02-18	methylprednisolone	40	injection
443	M	2020-02-19	methylprednisolone	160	injection
443	M	2020-02-20	methylprednisolone	160	injection
443	M	2020-02-21	methylprednisolone	160	injection
443	M	2020-02-22	methylprednisolone	160	injection
443	M	2020-02-23	methylprednisolone	160	injection
493	M	2020-02-19	methylprednisolone	40	injection
493	M	2020-02-20	methylprednisolone	40	injection
493	M	2020-02-21	methylprednisolone	40	injection
493	M	2020-02-22	methylprednisolone	40	injection
493	M	2020-02-23	methylprednisolone	40	injection
498	M	2020-02-14	methylprednisolone	40	injection
498	M	2020-02-15	methylprednisolone	40	injection
498	M	2020-02-16	methylprednisolone	40	injection
498	M	2020-02-17	methylprednisolone	40	injection
498	M	2020-02-18	methylprednisolone	40	injection
498	M	2020-02-19	methylprednisolone	40	injection
498	M	2020-02-20	methylprednisolone	40	injection
498	M	2020-02-24	methylprednisolone	40	injection
498	M	2020-02-25	methylprednisolone	40	injection
498	M	2020-02-26	methylprednisolone	40	injection
498	M	2020-02-27	methylprednisolone	40	injection
498	M	2020-02-28	methylprednisolone	40	injection
498	M	2020-02-29	methylprednisolone	40	injection
498	M	2020-03-01	methylprednisolone	20	injection
498	M	2020-03-02	methylprednisolone	20	injection
498	M	2020-03-03	methylprednisolone	20	injection
501	M	2020-02-13	methylprednisolone	40	injection
501	M	2020-02-14	methylprednisolone	40	injection
501	M	2020-02-15	methylprednisolone	40	injection
501	M	2020-02-16	methylprednisolone	40	injection
501	M	2020-02-17	methylprednisolone	40	injection
501	M	2020-02-18	methylprednisolone	40	injection
501	M	2020-02-19	methylprednisolone	40	injection
503	F	2020-02-11	methylprednisolone	40	injection
506	F	2020-02-15	methylprednisolone	40	injection
506	F	2020-02-16	methylprednisolone	40	injection
506	F	2020-02-17	methylprednisolone	40	injection
506	F	2020-02-18	methylprednisolone	40	injection
506	F	2020-02-19	methylprednisolone	40	injection
508	M	2020-02-12	methylprednisolone	40	injection
508	M	2020-02-13	methylprednisolone	40	injection
508	M	2020-02-14	methylprednisolone	40	injection
508	M	2020-02-15	methylprednisolone	40	injection
508	M	2020-02-16	methylprednisolone	40	injection
508	M	2020-02-17	methylprednisolone	40	injection
508	M	2020-02-18	methylprednisolone	40	injection
508	M	2020-02-19	methylprednisolone	40	injection
508	M	2020-02-20	methylprednisolone	40	injection
508	M	2020-02-21	methylprednisolone	40	injection
508	M	2020-02-22	methylprednisolone	40	injection
508	M	2020-02-23	methylprednisolone	40	injection
510	M	2020-02-17	methylprednisolone	40	injection
514	M	2020-02-27	methylprednisolone	40	injection
514	M	2020-02-28	methylprednisolone	40	injection
514	M	2020-02-29	methylprednisolone	40	injection
517	M	2020-02-13	methylprednisolone	40	injection
517	M	2020-02-14	methylprednisolone	40	injection
517	M	2020-02-15	methylprednisolone	40	injection
517	M	2020-02-16	methylprednisolone	40	injection
517	M	2020-02-17	methylprednisolone	40	injection
517	M	2020-02-18	methylprednisolone	40	injection
525	M	2020-02-12	methylprednisolone	80	injection
525	M	2020-02-13	methylprednisolone	40	injection
528	M	2020-02-10	methylprednisolone	40	injection
528	M	2020-02-11	methylprednisolone	40	injection
528	M	2020-02-12	methylprednisolone	40	injection
528	M	2020-02-13	methylprednisolone	40	injection
528	M	2020-02-14	methylprednisolone	40	injection
528	M	2020-02-15	methylprednisolone	40	injection
539	F	2020-02-12	methylprednisolone	40	injection
539	F	2020-02-13	methylprednisolone	40	injection
539	F	2020-02-14	methylprednisolone	40	injection
539	F	2020-02-15	methylprednisolone	40	injection
539	F	2020-02-16	methylprednisolone	40	injection
539	F	2020-02-17	methylprednisolone	20	injection
539	F	2020-02-18	methylprednisolone	20	injection
539	F	2020-02-19	methylprednisolone	20	injection
539	F	2020-02-20	methylprednisolone	20	injection
547	F	2020-02-10	methylprednisolone	40	injection
547	F	2020-02-11	methylprednisolone	40	injection
547	F	2020-02-12	methylprednisolone	40	injection
547	F	2020-02-13	methylprednisolone	40	injection
547	F	2020-02-14	methylprednisolone	40	injection
547	F	2020-02-15	methylprednisolone	40	injection
547	F	2020-02-16	methylprednisolone	40	injection
567	M	2020-02-10	methylprednisolone	40	injection
567	M	2020-02-11	methylprednisolone	40	injection
567	M	2020-02-12	methylprednisolone	40	injection
567	M	2020-02-13	methylprednisolone	40	injection
581	F	2020-02-11	methylprednisolone	40	injection
581	F	2020-02-12	methylprednisolone	41	injection
581	F	2020-02-13	methylprednisolone	42	injection
581	F	2020-02-14	methylprednisolone	43	injection
581	F	2020-02-15	methylprednisolone	44	injection
585	F	2020-02-13	methylprednisolone	40	injection
585	F	2020-02-14	methylprednisolone	40	injection
588	M	2020-02-12	methylprednisolone	40	injection
588	M	2020-02-13	methylprednisolone	40	injection
588	M	2020-02-14	methylprednisolone	40	injection
588	M	2020-02-15	methylprednisolone	40	injection
588	M	2020-02-16	methylprednisolone	40	injection
600	M	2020-02-15	methylprednisolone	40	injection
600	M	2020-02-16	methylprednisolone	40	injection
600	M	2020-02-17	methylprednisolone	40	injection
600	M	2020-02-18	methylprednisolone	40	injection
600	M	2020-02-19	methylprednisolone	40	injection
600	M	2020-02-20	methylprednisolone	40	injection
600	M	2020-02-21	methylprednisolone	40	injection
602	F	2020-02-12	methylprednisolone	40	injection
602	F	2020-02-13	methylprednisolone	40	injection
608	M	2020-02-11	methylprednisolone	40	injection
608	M	2020-02-12	methylprednisolone	40	injection
608	M	2020-02-13	methylprednisolone	40	injection
608	M	2020-02-14	methylprednisolone	40	injection
608	M	2020-02-15	methylprednisolone	40	injection
608	M	2020-02-16	methylprednisolone	40	injection
608	M	2020-02-17	methylprednisolone	40	injection
608	M	2020-02-18	methylprednisolone	40	injection
608	M	2020-02-19	methylprednisolone	40	injection
608	M	2020-02-20	methylprednisolone	40	injection
608	M	2020-02-21	methylprednisolone	40	injection
610	M	2020-02-14	methylprednisolone	40	injection
611	F	2020-02-11	methylprednisolone	40	injection
611	F	2020-02-12	methylprednisolone	40	injection
611	F	2020-02-13	methylprednisolone	40	injection
611	F	2020-02-14	methylprednisolone	40	injection
611	F	2020-02-15	methylprednisolone	40	injection
614	M	2020-02-12	methylprednisolone	40	injection
614	M	2020-02-13	methylprednisolone	40	injection
614	M	2020-02-14	methylprednisolone	40	injection
614	M	2020-02-15	methylprednisolone	40	injection
614	M	2020-02-16	methylprednisolone	40	injection
614	M	2020-02-17	methylprednisolone	40	injection
616	M	2020-02-12	methylprednisolone	40	injection
616	M	2020-02-13	methylprednisolone	40	injection
616	M	2020-02-14	methylprednisolone	40	injection
616	M	2020-02-15	methylprednisolone	40	injection
621	F	2020-02-15	methylprednisolone	40	injection
621	F	2020-02-16	methylprednisolone	40	injection
621	F	2020-02-17	methylprednisolone	40	injection
623	M	2020-02-15	methylprednisolone	40	injection
623	M	2020-02-16	methylprednisolone	40	injection
623	M	2020-02-17	methylprednisolone	40	injection
623	M	2020-02-18	methylprednisolone	40	injection
623	M	2020-02-19	methylprednisolone	40	injection
623	M	2020-02-20	methylprednisolone	40	injection
623	M	2020-02-21	methylprednisolone	40	injection
624	F	2020-02-24	methylprednisolone	40	injection
624	F	2020-02-25	methylprednisolone	40	injection
624	F	2020-02-26	methylprednisolone	40	injection
625	M	2020-02-15	methylprednisolone	80	injection
625	M	2020-02-16	methylprednisolone	80	injection
625	M	2020-02-17	methylprednisolone	80	injection
625	M	2020-02-18	methylprednisolone	80	injection
625	M	2020-02-19	methylprednisolone	80	injection
641	M	2020-02-11	methylprednisolone	80	injection
641	M	2020-02-12	methylprednisolone	80	injection
641	M	2020-02-16	methylprednisolone	40	injection
641	M	2020-02-21	methylprednisolone	40	injection
641	M	2020-03-10	methylprednisolone	160	injection
641	M	2020-03-11	methylprednisolone	160	injection
641	M	2020-03-12	methylprednisolone	160	injection
641	M	2020-03-13	methylprednisolone	80	injection
641	M	2020-03-14	methylprednisolone	80	injection
641	M	2020-03-15	methylprednisolone	40	injection
644	F	2020-02-17	methylprednisolone	80	injection
644	F	2020-02-18	methylprednisolone	80	injection
644	F	2020-02-19	methylprednisolone	80	injection
645	M	2020-02-22	methylprednisolone	40	injection
645	M	2020-02-23	methylprednisolone	40	injection
645	M	2020-02-24	methylprednisolone	40	injection
645	M	2020-02-25	methylprednisolone	40	injection
645	M	2020-02-26	methylprednisolone	40	injection
645	M	2020-02-27	methylprednisolone	40	injection
645	M	2020-02-28	methylprednisolone	40	injection
646	M	2020-02-12	methylprednisolone	40	injection
646	M	2020-02-13	methylprednisolone	40	injection
646	M	2020-02-14	methylprednisolone	40	injection
646	M	2020-02-15	methylprednisolone	40	injection
646	M	2020-02-16	methylprednisolone	40	injection
650	M	2020-02-11	methylprednisolone	40	injection
650	M	2020-02-12	methylprednisolone	40	injection
650	M	2020-02-13	methylprednisolone	40	injection
650	M	2020-02-14	methylprednisolone	40	injection
650	M	2020-02-15	methylprednisolone	40	injection
650	M	2020-02-16	methylprednisolone	40	injection
650	M	2020-02-17	methylprednisolone	40	injection
650	M	2020-02-18	methylprednisolone	40	injection
651	M	2020-02-10	methylprednisolone	40	injection
651	M	2020-02-11	methylprednisolone	80	injection
651	M	2020-02-12	methylprednisolone	80	injection
651	M	2020-02-13	methylprednisolone	80	injection
651	M	2020-02-14	methylprednisolone	40	injection
651	M	2020-02-15	methylprednisolone	40	injection
659	M	2020-02-10	methylprednisolone	80	injection
659	M	2020-02-11	methylprednisolone	80	injection
659	M	2020-02-12	methylprednisolone	80	injection
659	M	2020-02-13	methylprednisolone	80	injection
659	M	2020-02-14	methylprednisolone	80	injection
659	M	2020-02-15	methylprednisolone	80	injection
659	M	2020-02-16	methylprednisolone	80	injection
659	M	2020-02-17	methylprednisolone	80	injection
659	M	2020-02-18	methylprednisolone	40	injection
659	M	2020-02-19	methylprednisolone	40	injection
659	M	2020-02-20	methylprednisolone	40	injection
659	M	2020-02-21	methylprednisolone	40	injection
659	M	2020-02-29	methylprednisolone	20	injection
680	M	2020-02-12	methylprednisolone	80	injection
680	M	2020-02-14	methylprednisolone	80	injection
680	M	2020-02-15	methylprednisolone	80	injection
680	M	2020-02-18	methylprednisolone	80	injection
680	M	2020-02-19	methylprednisolone	80	injection
680	M	2020-02-20	methylprednisolone	80	injection
680	M	2020-02-21	methylprednisolone	80	injection
680	M	2020-02-22	methylprednisolone	80	injection
683	F	2020-02-12	methylprednisolone	40	injection
683	F	2020-02-13	methylprednisolone	40	injection
683	F	2020-02-14	methylprednisolone	40	injection
683	F	2020-02-15	methylprednisolone	40	injection
683	F	2020-02-16	methylprednisolone	40	injection
683	F	2020-02-17	methylprednisolone	40	injection
683	F	2020-02-18	methylprednisolone	40	injection
683	F	2020-02-19	prednisone acetate	10	injection
688	M	2020-02-12	methylprednisolone	40	injection
688	M	2020-02-13	methylprednisolone	40	injection
688	M	2020-02-14	methylprednisolone	40	injection
716	F	2020-02-11	methylprednisolone	40	injection
718	M	2020-02-15	methylprednisolone	40	injection
718	M	2020-02-16	methylprednisolone	40	injection
718	M	2020-02-17	methylprednisolone	40	injection
718	M	2020-02-18	methylprednisolone	40	injection
718	M	2020-02-19	methylprednisolone	40	injection
718	M	2020-02-20	methylprednisolone	40	injection
718	M	2020-02-21	methylprednisolone	80	injection
718	M	2020-02-22	methylprednisolone	80	injection
720	F	2020-02-15	methylprednisolone	40	injection
720	F	2020-02-16	methylprednisolone	40	injection
720	F	2020-02-17	methylprednisolone	40	injection
720	F	2020-02-18	methylprednisolone	40	injection
720	F	2020-02-19	methylprednisolone	40	injection
720	F	2020-02-20	methylprednisolone	40	injection
720	F	2020-02-21	methylprednisolone	40	injection
720	F	2020-02-22	methylprednisolone	40	injection
721	M	2020-02-12	methylprednisolone	40	injection
721	M	2020-02-13	methylprednisolone	40	injection
721	M	2020-02-14	methylprednisolone	40	injection
721	M	2020-02-15	methylprednisolone	40	injection
721	M	2020-02-16	methylprednisolone	40	injection
725	F	2020-02-17	methylprednisolone	40	injection
735	M	2020-02-13	methylprednisolone	80	injection
735	M	2020-02-14	methylprednisolone	80	injection
735	M	2020-02-15	methylprednisolone	80	injection
735	M	2020-02-16	methylprednisolone	80	injection
741	F	2020-02-11	methylprednisolone	40	injection
741	F	2020-02-12	methylprednisolone	40	injection
741	F	2020-02-13	methylprednisolone	40	injection
741	F	2020-02-14	methylprednisolone	40	injection
741	F	2020-02-15	methylprednisolone	40	injection
741	F	2020-02-16	methylprednisolone	40	injection
741	F	2020-02-17	methylprednisolone	40	injection
741	F	2020-02-18	methylprednisolone	40	injection
741	F	2020-02-19	methylprednisolone	40	injection
741	F	2020-02-20	methylprednisolone	40	injection
741	F	2020-02-21	methylprednisolone	40	injection
741	F	2020-02-22	methylprednisolone	40	injection
756	M	2020-02-12	methylprednisolone	40	injection
756	M	2020-02-13	methylprednisolone	40	injection
766	M	2020-02-18	methylprednisolone	40	injection
766	M	2020-02-19	methylprednisolone	40	injection
766	M	2020-02-20	methylprednisolone	40	injection
813	F	2020-02-16	methylprednisolone	40	injection
813	F	2020-02-17	methylprednisolone	40	injection
813	F	2020-02-18	methylprednisolone	40	injection
813	F	2020-02-19	methylprednisolone	40	injection
813	F	2020-02-20	methylprednisolone	40	injection
813	F	2020-02-21	methylprednisolone	40	injection
813	F	2020-02-22	methylprednisolone	40	injection
813	F	2020-02-23	methylprednisolone	40	injection
815	F	2020-02-17	methylprednisolone	40	injection
815	F	2020-02-18	methylprednisolone	40	injection
815	F	2020-02-19	methylprednisolone	40	injection
815	F	2020-02-20	methylprednisolone	40	injection
822	M	2020-03-01	methylprednisolone	40	injection
822	M	2020-03-02	methylprednisolone	40	injection
822	M	2020-03-03	methylprednisolone	40	injection
822	M	2020-03-04	methylprednisolone	40	injection
822	M	2020-03-05	methylprednisolone	40	injection
822	M	2020-03-06	methylprednisolone	20	injection
822	M	2020-03-07	methylprednisolone	20	injection
822	M	2020-03-08	methylprednisolone	20	injection
842	M	2020-02-14	methylprednisolone	40	injection
842	M	2020-02-15	methylprednisolone	40	injection
842	M	2020-02-16	methylprednisolone	40	injection
842	M	2020-02-17	methylprednisolone	40	injection
842	M	2020-02-18	methylprednisolone	40	injection
846	M	2020-02-18	methylprednisolone	80	injection
846	M	2020-02-18	methylprednisolone	80	injection
852	M	2020-02-12	methylprednisolone	40	injection
852	M	2020-02-14	methylprednisolone	80	injection
852	M	2020-02-15	methylprednisolone	80	injection
852	M	2020-02-16	methylprednisolone	80	injection
852	M	2020-02-17	methylprednisolone	80	injection
853	M	2020-02-11	methylprednisolone	80	injection
853	M	2020-02-12	methylprednisolone	80	injection
853	M	2020-02-13	methylprednisolone	80	injection
853	M	2020-02-14	methylprednisolone	80	injection
853	M	2020-02-15	methylprednisolone	80	injection
853	M	2020-02-16	methylprednisolone	80	injection
853	M	2020-02-17	methylprednisolone	80	injection
853	M	2020-02-18	methylprednisolone	80	injection
853	M	2020-02-19	methylprednisolone	40	injection
853	M	2020-02-20	methylprednisolone	40	injection
853	M	2020-02-21	methylprednisolone	40	injection
853	M	2020-02-22	methylprednisolone	40	injection
853	M	2020-02-23	methylprednisolone	40	injection
853	M	2020-02-24	methylprednisolone	40	injection
853	M	2020-02-25	methylprednisolone	40	injection
853	M	2020-02-26	methylprednisolone	40	injection
853	M	2020-02-27	methylprednisolone	40	injection
859	M	2020-02-24	methylprednisolone	40	injection
874	M	2020-02-18	methylprednisolone	40	injection
874	M	2020-02-19	methylprednisolone	40	injection
874	M	2020-02-20	methylprednisolone	40	injection
874	M	2020-02-21	methylprednisolone	40	injection
874	M	2020-02-22	methylprednisolone	40	injection
875	M	2020-02-11	methylprednisolone	80	injection
875	M	2020-02-12	methylprednisolone	80	injection
875	M	2020-02-13	methylprednisolone	80	injection
875	M	2020-02-14	methylprednisolone	80	injection
875	M	2020-02-17	methylprednisolone	40	injection
875	M	2020-02-18	methylprednisolone	40	injection
877	F	2020-02-17	methylprednisolone	80	injection
877	F	2020-02-18	methylprednisolone	80	injection
877	F	2020-02-19	methylprednisolone	80	injection
877	F	2020-02-20	methylprednisolone	80	injection
877	F	2020-02-21	methylprednisolone	80	injection
877	F	2020-02-22	methylprednisolone	80	injection
880	F	2020-02-14	methylprednisolone	40	injection
890	M	2020-02-24	methylprednisolone	80	injection
890	M	2020-02-25	methylprednisolone	80	injection
890	M	2020-02-26	methylprednisolone	80	injection
890	M	2020-02-27	methylprednisolone	80	injection
890	M	2020-02-28	methylprednisolone	40	injection
890	M	2020-02-29	methylprednisolone	40	injection
892	M	2020-02-23	methylprednisolone	80	injection
892	M	2020-02-24	methylprednisolone	80	injection
892	M	2020-02-25	methylprednisolone	80	injection
892	M	2020-02-26	methylprednisolone	80	injection
892	M	2020-02-27	methylprednisolone	40	injection
892	M	2020-02-28	methylprednisolone	40	injection
892	M	2020-02-29	methylprednisolone	40	injection
893	M	2020-02-17	methylprednisolone	40	injection
893	M	2020-02-18	methylprednisolone	40	injection
893	M	2020-02-19	methylprednisolone	40	injection
893	M	2020-02-20	methylprednisolone	40	injection
907	F	2020-02-12	methylprednisolone	40	injection
907	F	2020-02-13	methylprednisolone	80	injection
907	F	2020-02-14	methylprednisolone	80	injection
907	F	2020-02-15	methylprednisolone	80	injection
907	F	2020-02-16	methylprednisolone	80	injection
907	F	2020-02-17	methylprednisolone	40	injection
907	F	2020-02-18	methylprednisolone	40	injection
907	F	2020-02-19	methylprednisolone	40	injection
907	F	2020-02-20	methylprednisolone	40	injection
907	F	2020-02-21	methylprednisolone	40	injection
907	F	2020-02-22	methylprednisolone	40	injection
907	F	2020-02-23	methylprednisolone	40	injection
907	F	2020-02-24	methylprednisolone	40	injection
907	F	2020-02-25	methylprednisolone	40	injection
907	F	2020-02-26	methylprednisolone	20	injection
907	F	2020-02-27	methylprednisolone	20	injection
907	F	2020-02-28	methylprednisolone	20	injection
907	F	2020-02-29	methylprednisolone	20	injection
907	F	2020-03-01	methylprednisolone	20	injection
908	M	2020-02-26	methylprednisolone	80	injection
911	F	2020-02-11	methylprednisolone	40	injection
911	F	2020-02-12	methylprednisolone	40	injection
911	F	2020-02-13	methylprednisolone	40	injection
911	F	2020-02-14	methylprednisolone	40	injection
911	F	2020-02-15	methylprednisolone	40	injection
911	F	2020-02-16	methylprednisolone	40	injection
911	F	2020-02-17	methylprednisolone	40	injection
911	F	2020-02-18	methylprednisolone	40	injection
911	F	2020-02-19	methylprednisolone	40	injection
911	F	2020-02-14	methylprednisolone	40	injection
911	F	2020-02-15	methylprednisolone	40	injection
911	F	2020-02-16	methylprednisolone	40	injection
925	M	2020-02-20	methylprednisolone	40	injection
925	M	2020-02-21	methylprednisolone	40	injection
925	M	2020-02-22	methylprednisolone	40	injection
925	M	2020-02-23	methylprednisolone	40	injection
925	M	2020-02-24	methylprednisolone	40	injection
929	F	2020-02-13	methylprednisolone	40	injection
929	F	2020-02-14	methylprednisolone	40	injection
929	F	2020-02-15	methylprednisolone	40	injection
929	F	2020-02-16	methylprednisolone	40	injection
929	F	2020-02-17	methylprednisolone	40	injection
929	F	2020-02-18	methylprednisolone	40	injection
929	F	2020-02-16	methylprednisolone	40	injection
933	F	2020-02-13	methylprednisolone	40	injection
933	F	2020-02-14	methylprednisolone	40	injection
933	F	2020-02-15	methylprednisolone	40	injection
933	F	2020-02-16	methylprednisolone	40	injection
933	F	2020-02-17	methylprednisolone	40	injection
935	M	2020-02-19	methylprednisolone	40	injection
935	M	2020-02-20	methylprednisolone	40	injection
935	M	2020-02-21	methylprednisolone	40	injection
935	M	2020-02-22	methylprednisolone	40	injection
935	M	2020-02-23	methylprednisolone	40	injection
935	M	2020-02-24	methylprednisolone	40	injection
936	M	2020-02-18	methylprednisolone	40	injection
936	M	2020-02-19	methylprednisolone	40	injection
938	F	2020-02-14	methylprednisolone	80	injection
938	F	2020-02-15	methylprednisolone	80	injection
938	F	2020-02-16	methylprednisolone	80	injection
938	F	2020-02-17	methylprednisolone	80	injection
938	F	2020-02-18	methylprednisolone	80	injection
938	F	2020-02-19	methylprednisolone	80	injection
938	F	2020-02-20	methylprednisolone	80	injection
938	F	2020-02-21	methylprednisolone	80	injection
938	F	2020-02-22	methylprednisolone	80	injection
938	F	2020-02-23	methylprednisolone	80	injection
938	F	2020-02-24	methylprednisolone	80	injection
945	M	2020-02-17	methylprednisolone	40	injection
946	M	2020-02-18	methylprednisolone	40	injection
951	M	2020-02-16	methylprednisolone	40	injection
951	M	2020-02-17	methylprednisolone	40	injection
951	M	2020-02-18	methylprednisolone	40	injection
959	M	2020-02-17	methylprednisolone	40	injection
959	M	2020-02-18	methylprednisolone	40	injection
959	M	2020-02-19	methylprednisolone	40	injection
1727	M	2020-03-06	methylprednisolone	80	injection
959	M	2020-02-17	methylprednisolone	40	injection
959	M	2020-02-18	methylprednisolone	40	injection
959	M	2020-02-19	methylprednisolone	40	injection
960	M	2020-02-14	methylprednisolone	40	injection
960	M	2020-02-15	methylprednisolone	40	injection
960	M	2020-02-16	methylprednisolone	40	injection
960	M	2020-02-17	methylprednisolone	40	injection
960	M	2020-02-18	methylprednisolone	40	injection
960	M	2020-02-19	methylprednisolone	40	injection
961	M	2020-02-14	methylprednisolone	40	injection
961	M	2020-02-15	methylprednisolone	40	injection
965	F	2020-02-13	methylprednisolone	40	injection
965	F	2020-02-14	methylprednisolone	40	injection
965	F	2020-02-15	methylprednisolone	40	injection
965	F	2020-02-16	methylprednisolone	40	injection
965	F	2020-02-17	methylprednisolone	40	injection
965	F	2020-02-18	methylprednisolone	40	injection
965	F	2020-02-19	methylprednisolone	40	injection
965	F	2020-02-20	methylprednisolone	40	injection
973	M	2020-02-27	methylprednisolone	40	injection
973	M	2020-03-01	methylprednisolone	40	injection
974	F	2020-02-13	methylprednisolone	40	injection
974	F	2020-02-14	methylprednisolone	80	injection
974	F	2020-02-15	methylprednisolone	80	injection
974	F	2020-02-16	methylprednisolone	80	injection
974	F	2020-02-17	methylprednisolone	80	injection
975	M	2020-02-20	methylprednisolone	80	injection
975	M	2020-02-21	methylprednisolone	80	injection
975	M	2020-02-22	methylprednisolone	80	injection
976	M	2020-02-18	methylprednisolone sodium succinate	40	injection
976	M	2020-02-19	methylprednisolone sodium succinate	40	injection
976	M	2020-02-20	methylprednisolone sodium succinate	40	injection
977	M	2020-02-16	methylprednisolone	40	injection
987	F	2020-02-13	methylprednisolone	160	injection
987	F	2020-02-15	methylprednisolone	160	injection
987	F	2020-02-16	methylprednisolone	160	injection
987	F	2020-02-17	methylprednisolone	160	injection
987	F	2020-02-18	methylprednisolone	160	injection
987	F	2020-02-19	methylprednisolone	160	injection
987	F	2020-02-20	methylprednisolone	160	injection
989	M	2020-02-14	methylprednisolone	80	injection
989	M	2020-02-15	methylprednisolone	80	injection
989	M	2020-02-16	methylprednisolone	80	injection
989	M	2020-02-17	methylprednisolone	40	injection
989	M	2020-02-18	methylprednisolone	80	injection
989	M	2020-02-22	methylprednisolone	40	injection
993	M	2020-02-22	methylprednisolone	40	injection
993	M	2020-02-23	methylprednisolone	40	injection
993	M	2020-02-24	methylprednisolone	40	injection
993	M	2020-02-25	methylprednisolone	40	injection
993	M	2020-02-26	methylprednisolone	40	injection
993	M	2020-02-27	methylprednisolone	40	injection
993	M	2020-02-28	methylprednisolone	40	injection
994	M	2020-02-15	methylprednisolone	40	injection
994	M	2020-02-16	methylprednisolone	40	injection
994	M	2020-02-17	methylprednisolone	40	injection
994	M	2020-02-18	methylprednisolone	40	injection
994	M	2020-02-19	methylprednisolone	40	injection
994	M	2020-02-20	methylprednisolone	40	injection
994	M	2020-02-21	methylprednisolone	40	injection
994	M	2020-02-22	methylprednisolone	40	injection
994	M	2020-03-12	methylprednisolone	40	injection
994	M	2020-03-15	methylprednisolone	40	injection
1007	F	2020-02-20	methylprednisolone	40	injection
1018	M	2020-02-29	methylprednisolone	40	injection
1019	M	2020-02-20	methylprednisolone	40	injection
1020	M	2020-02-14	methylprednisolone	80	injection
1020	M	2020-02-15	methylprednisolone	80	injection
1020	M	2020-02-16	methylprednisolone	80	injection
1022	F	2020-02-16	methylprednisolone	80	injection
1023	F	2020-02-15	methylprednisolone	80	injection
1023	F	2020-02-16	methylprednisolone	80	injection
1023	F	2020-02-17	methylprednisolone	80	injection
1023	F	2020-02-18	methylprednisolone	80	injection
1023	F	2020-02-19	methylprednisolone	80	injection
1023	F	2020-03-08	methylprednisolone	40	injection
1023	F	2020-03-18	methylprednisolone	40	injection
1026	M	2020-02-15	methylprednisolone	40	injection
1026	M	2020-02-16	methylprednisolone	40	injection
1026	M	2020-02-17	methylprednisolone	40	injection
1026	M	2020-02-18	methylprednisolone	40	injection
1026	M	2020-02-19	methylprednisolone	40	injection
1026	M	2020-02-20	methylprednisolone	40	injection
1026	M	2020-02-21	methylprednisolone	40	injection
1027	M	2020-02-21	methylprednisolone	40	injection
1035	F	2020-02-17	methylprednisolone	40	injection
1037	F	2020-02-17	methylprednisolone	40	injection
1044	M	2020-02-19	methylprednisolone	40	injection
1044	M	2020-02-23	methylprednisolone	40	injection
1051	M	2020-02-22	methylprednisolone	40	injection
1051	M	2020-02-23	methylprednisolone	40	injection
1071	M	2020-02-19	methylprednisolone	40	injection
1072	M	2020-02-22	methylprednisolone	40	injection
1072	M	2020-02-22	methylprednisolone	80	injection
1075	M	2020-02-22	methylprednisolone	40	injection
1075	M	2020-02-23	methylprednisolone	40	injection
1075	M	2020-02-24	methylprednisolone	40	injection
1075	M	2020-02-25	methylprednisolone	40	injection
1076	F	2020-02-20	methylprednisolone	40	injection
1076	F	2020-02-22	methylprednisolone	80	injection
1076	F	2020-02-23	methylprednisolone	40	injection
1076	F	2020-03-08	methylprednisolone	40	injection
1077	M	2020-03-05	methylprednisolone	40	injection
1077	M	2020-03-06	methylprednisolone	40	injection
1077	M	2020-03-07	methylprednisolone	40	injection
1077	M	2020-03-14	methylprednisolone	40	injection
1077	M	2020-03-18	methylprednisolone	40	injection
1078	M	2020-02-27	methylprednisolone	40	injection
1078	M	2020-02-28	methylprednisolone	40	injection
1078	M	2020-02-29	methylprednisolone	40	injection
1080	M	2020-02-27	methylprednisolone	40	injection
1081	M	2020-02-29	methylprednisolone	40	injection
1081	M	2020-03-01	methylprednisolone	40	injection
1081	M	2020-03-02	methylprednisolone	40	injection
1083	F	2020-02-21	methylprednisolone	40	injection
1083	F	2020-02-22	methylprednisolone	40	injection
1083	F	2020-02-23	methylprednisolone	40	injection
1083	F	2020-02-26	methylprednisolone	40	injection
1083	F	2020-02-27	methylprednisolone	40	injection
1083	F	2020-02-28	methylprednisolone	40	injection
1083	F	2020-02-29	methylprednisolone	40	injection
1083	F	2020-03-01	methylprednisolone	40	injection
1083	F	2020-03-02	methylprednisolone	40	injection
1083	F	2020-03-03	methylprednisolone	20	injection
1083	F	2020-03-04	methylprednisolone	20	injection
1083	F	2020-03-05	methylprednisolone	20	injection
1083	F	2020-03-06	methylprednisolone	20	injection
1085	M	2020-02-21	methylprednisolone	80	injection
1085	M	2020-02-22	methylprednisolone	80	injection
1085	M	2020-02-23	methylprednisolone	80	injection
1085	M	2020-02-28	methylprednisolone	80	injection
1085	M	2020-03-05	methylprednisolone	80	injection
1085	M	2020-03-06	methylprednisolone	80	injection
1085	M	2020-03-09	methylprednisolone	80	injection
1085	M	2020-03-10	methylprednisolone	80	injection
1092	M	2020-02-20	methylprednisolone	160	injection
1092	M	2020-02-21	methylprednisolone	160	injection
1092	M	2020-02-22	methylprednisolone	160	injection
1092	M	2020-02-23	methylprednisolone	160	injection
1097	M	2020-02-25	methylprednisolone	80	injection
1097	M	2020-02-26	methylprednisolone	80	injection
1097	M	2020-02-27	methylprednisolone	80	injection
1097	M	2020-02-28	methylprednisolone	80	injection
1097	M	2020-03-02	methylprednisolone	80	injection
1098	M	2020-02-20	methylprednisolone	40	injection
1098	M	2020-02-21	methylprednisolone	40	injection
1098	M	2020-02-22	methylprednisolone	40	injection
1098	M	2020-02-23	methylprednisolone	40	injection
1100	M	2020-02-23	methylprednisolone	40	injection
1101	F	2020-02-20	methylprednisolone	40	injection
1101	F	2020-02-21	methylprednisolone	40	injection
1101	F	2020-02-22	methylprednisolone	40	injection
1101	F	2020-02-23	methylprednisolone	40	injection
1101	F	2020-02-24	methylprednisolone	40	injection
1101	F	2020-02-25	methylprednisolone	40	injection
1103	M	2020-02-22	methylprednisolone	40	injection
1103	M	2020-02-24	methylprednisolone	80	injection
1103	M	2020-02-25	methylprednisolone	80	injection
1103	M	2020-02-26	methylprednisolone	80	injection
1121	M	2020-02-23	methylprednisolone	80	injection
1121	M	2020-02-24	methylprednisolone	80	injection
1129	M	2020-02-22	methylprednisolone	40	injection
1131	M	2020-02-22	methylprednisolone	40	injection
1151	F	2020-02-24	methylprednisolone	40	injection
1182	F	2020-02-22	methylprednisolone	80	injection
1182	F	2020-02-23	methylprednisolone	80	injection
1182	F	2020-02-24	methylprednisolone	80	injection
1182	F	2020-03-14	methylprednisolone	80	injection
1182	F	2020-03-15	methylprednisolone	80	injection
1182	F	2020-03-16	methylprednisolone	80	injection
1182	F	2020-02-22	methylprednisolone	80	injection
1182	F	2020-02-23	methylprednisolone	80	injection
1182	F	2020-02-24	methylprednisolone	80	injection
1183	M	2020-02-24	methylprednisolone	40	injection
1187	M	2020-02-27	methylprednisolone	40	injection
1187	M	2020-02-28	methylprednisolone	40	injection
1187	M	2020-02-29	methylprednisolone	40	injection
1187	M	2020-03-01	methylprednisolone	40	injection
1187	M	2020-03-02	methylprednisolone	40	injection
1187	M	2020-03-03	methylprednisolone	40	injection
1187	M	2020-03-04	methylprednisolone	40	injection
1187	M	2020-03-05	methylprednisolone	40	injection
1235	F	2020-02-25	methylprednisolone	40	injection
1235	F	2020-02-26	methylprednisolone	40	injection
1235	F	2020-02-27	methylprednisolone	40	injection
1249	M	2020-02-25	methylprednisolone	40	injection
1249	M	2020-02-26	methylprednisolone	40	injection
1249	M	2020-02-27	methylprednisolone	40	injection
1249	M	2020-02-28	methylprednisolone	40	injection
1251	M	2020-03-11	methylprednisolone	40	injection
1272	F	2020-02-25	methylprednisolone	40	injection
1272	F	2020-02-26	methylprednisolone	40	injection
1272	F	2020-03-05	methylprednisolone	40	injection
1295	M	2020-02-25	methylprednisolone	40	injection
1295	M	2020-02-26	methylprednisolone	40	injection
1295	M	2020-02-27	methylprednisolone	40	injection
1295	M	2020-02-28	methylprednisolone	40	injection
1295	M	2020-02-29	methylprednisolone	40	injection
1317	F	2020-02-27	methylprednisolone	40	injection
1317	F	2020-02-28	methylprednisolone	40	injection
1317	F	2020-03-26	methylprednisolone	40	injection
1317	F	2020-03-27	methylprednisolone	40	injection
1317	F	2020-03-28	methylprednisolone	40	injection
1368	M	2020-02-26	methylprednisolone	40	injection
1368	M	2020-02-27	methylprednisolone	40	injection
1368	M	2020-03-02	methylprednisolone	40	injection
1392	F	2020-02-26	methylprednisolone	20	injection
1392	F	2020-02-27	methylprednisolone	20	injection
1398	M	2020-02-26	methylprednisolone	80	injection
1398	M	2020-02-28	methylprednisolone	40	injection
1556	F	2020-03-06	methylprednisolone	40	injection
1560	F	2020-03-08	methylprednisolone	40	injection
1560	F	2020-03-09	methylprednisolone	40	injection
1560	F	2020-03-10	methylprednisolone	40	injection
1651	F	2020-03-12	methylprednisolone	40	injection
1685	F	2020-03-03	methylprednisolone	80	injection
1685	F	2020-03-04	methylprednisolone	80	injection
1685	F	2020-03-08	methylprednisolone	80	injection
1685	F	2020-03-09	methylprednisolone	80	injection
1727	M	2020-03-05	methylprednisolone	80	injection
1727	M	2020-03-07	methylprednisolone	80	injection
1727	M	2020-03-08	methylprednisolone	80	injection
1727	M	2020-03-09	methylprednisolone	80	injection
1727	M	2020-03-10	methylprednisolone	80	injection
1861	F	2020-03-09	methylprednisolone	40	injection
1861	F	2020-03-10	methylprednisolone	40	injection
1861	F	2020-03-11	methylprednisolone	40	injection
1861	F	2020-03-12	methylprednisolone	40	injection
1888	M	2020-03-10	methylprednisolone	40	injection
2046	M	2020-03-09	methylprednisolone	80	injection
2068	M	2020-03-09	methylprednisolone	40	injection
2068	M	2020-03-10	methylprednisolone	40	injection
2101	M	2020-03-11	methylprednisolone	40	injection
2101	M	2020-03-12	methylprednisolone	40	injection
2101	M	2020-03-13	methylprednisolone	40	injection
2166	F	2020-03-12	methylprednisolone	40	injection
2166	F	2020-03-13	methylprednisolone	40	injection
2166	F	2020-03-14	methylprednisolone	40	injection
2227	M	2020-03-09	methylprednisolone	80	injection
2227	M	2020-03-10	methylprednisolone	80	injection
2228	M	2020-03-09	methylprednisolone	80	injection
2228	M	2020-03-10	methylprednisolone	80	injection
2228	M	2020-03-11	methylprednisolone	80	injection
2274	F	2020-03-09	methylprednisolone	40	injection
2274	F	2020-03-11	methylprednisolone	40	injection
2274	F	2020-03-12	methylprednisolone	40	injection
2274	F	2020-03-18	methylprednisolone	40	injection
2274	F	2020-03-19	methylprednisolone	40	injection
2274	F	2020-03-20	methylprednisolone	40	injection
2325	M	2020-03-19	methylprednisolone	40	injection
2325	M	2020-03-20	methylprednisolone	40	injection
2325	M	2020-03-21	methylprednisolone	40	injection
2325	M	2020-03-22	methylprednisolone	40	injection
2325	M	2020-03-23	methylprednisolone	40	injection
2325	M	2020-03-24	methylprednisolone	40	injection
2325	M	2020-03-25	methylprednisolone	40	injection
2343	F	2020-03-13	methylprednisolone	40	injection
2343	F	2020-03-14	methylprednisolone	40	injection
2343	F	2020-03-15	methylprednisolone	40	injection
2374	M	2020-03-14	methylprednisolone	40	injection
2374	M	2020-03-15	methylprednisolone	40	injection
2374	M	2020-03-16	methylprednisolone	40	injection
2377	F	2020-03-11	methylprednisolone	40	injection
2438	F	2020-03-13	methylprednisolone	40	injection
2438	F	2020-03-14	methylprednisolone	40	injection
2438	F	2020-03-15	methylprednisolone	40	injection
2479	M	2020-03-12	methylprednisolone	40	injection
2479	M	2020-03-14	methylprednisolone	40	injection
2531	M	2020-03-14	methylprednisolone	10	injection
2539	M	2020-03-14	methylprednisolone	10	injection
2551	M	2020-03-25	methylprednisolone	40	injection
2551	M	2020-03-26	methylprednisolone	40	injection
2551	M	2020-03-27	methylprednisolone	40	injection
2582	F	2020-03-24	methylprednisolone	40	injection
2582	F	2020-03-25	methylprednisolone	40	injection
2582	F	2020-03-26	methylprednisolone	40	injection
2663	F	2020-03-14	methylprednisolone	40	injection
2663	F	2020-03-15	methylprednisolone	40	injection
2663	F	2020-03-16	methylprednisolone	40	injection
2663	F	2020-03-17	methylprednisolone	40	injection
2663	F	2020-03-18	methylprednisolone	40	injection
2663	F	2020-03-19	methylprednisolone	40	injection
2663	F	2020-03-20	methylprednisolone	40	injection
2693	M	2020-04-02	methylprednisolone	40	injection
2836	F	2020-03-24	methylprednisolone	NA	injection
2840	M	2020-03-18	methylprednisolone	40	injection
2840	M	2020-03-19	methylprednisolone	40	injection
2840	M	2020-03-20	methylprednisolone	40	injection
2840	M	2020-03-21	methylprednisolone	40	injection
2840	M	2020-03-22	methylprednisolone	40	injection
2840	M	2020-03-23	methylprednisolone	40	injection
2873	F	2020-03-25	methylprednisolone	40	injection
2873	F	2020-03-26	methylprednisolone	40	injection
2873	F	2020-03-27	methylprednisolone	40	injection
2873	F	2020-03-28	methylprednisolone	40	injection
2873	F	2020-03-29	methylprednisolone	40	injection
2874	F	2020-03-19	methylprednisolone	80	injection
2874	F	2020-03-20	methylprednisolone	80	injection
2874	F	2020-03-21	methylprednisolone	80	injection
2874	F	2020-03-22	methylprednisolone	80	injection
2874	F	2020-03-23	methylprednisolone	40	injection
2874	F	2020-03-24	methylprednisolone	40	injection
2874	F	2020-03-25	methylprednisolone	40	injection
2874	F	2020-03-26	methylprednisolone	40	injection
2874	F	2020-03-27	methylprednisolone	40	injection
2883	M	2020-03-19	methylprednisolone	40	injection
2936	M	2020-03-21	methylprednisolone	40	injection
2938	F	2020-03-19	methylprednisolone	40	injection
2938	F	2020-03-25	methylprednisolone	20	injection
2938	F	2020-03-26	methylprednisolone	20	injection
2938	F	2020-03-27	methylprednisolone	20	injection
2938	F	2020-03-28	methylprednisolone	20	injection
2938	F	2020-03-29	methylprednisolone	20	injection
2938	F	2020-03-30	methylprednisolone	20	injection
2945	M	2020-03-19	methylprednisolone	80	injection
2945	M	2020-03-23	methylprednisolone	40	injection
2945	M	2020-03-29	methylprednisolone	20	injection
2947	M	2020-03-26	methylprednisolone	20	injection
2947	M	2020-03-27	methylprednisolone	20	injection
2947	M	2020-03-28	methylprednisolone	20	injection
2947	M	2020-03-29	methylprednisolone	20	injection
2947	M	2020-03-30	methylprednisolone	20	injection
2947	M	2020-03-31	methylprednisolone	15	injection
2960	F	2020-03-30	methylprednisolone	40	injection
2999	F	2020-03-28	methylprednisolone	80	injection
3000	F	2020-03-20	methylprednisolone	80	injection
3000	F	2020-03-21	methylprednisolone	80	injection
3000	F	2020-03-22	methylprednisolone	80	injection
3000	F	2020-03-29	methylprednisolone	40	injection
15	F	2020-02-17	Prednisone acetate tablets	2.5	injection
1753	M	2020-03-20	Prednisone acetate tablets	30	take orally
1753	M	2020-03-22	Prednisone acetate tablets	25	take orally
1753	M	2020-03-23	Prednisone acetate tablets	25	take orally
1753	M	2020-03-24	Prednisone acetate tablets	25	take orally
1753	M	2020-03-25	Prednisone acetate tablets	25	take orally
1753	M	2020-03-26	Prednisone acetate tablets	20	take orally
1753	M	2020-03-28	Prednisone acetate tablets	15	take orally
1753	M	2020-03-29	Prednisone acetate tablets	15	take orally
1753	M	2020-03-30	Prednisone acetate tablets	10	take orally
1753	M	2020-03-31	Prednisone acetate tablets	5	take orally
1761	F	2020-03-05	Prednisone acetate tablets	10	take orally
1761	F	2020-03-06	Prednisone acetate tablets	10	take orally
1761	F	2020-03-07	Prednisone acetate tablets	10	take orally
1761	F	2020-03-08	Prednisone acetate tablets	10	take orally
1761	F	2020-03-09	Prednisone acetate tablets	10	take orally
1761	F	2020-03-10	Prednisone acetate tablets	10	take orally
1761	F	2020-03-09	methylprednisolone sodium succinate	10	take orally
1761	F	2020-03-21	Prednisone acetate tablets	5	take orally
1761	F	2020-03-22	Prednisone acetate tablets	5	take orally
1761	F	2020-03-23	Prednisone acetate tablets	5	take orally
1761	F	2020-03-24	Prednisone acetate tablets	5	take orally
1761	F	2020-03-25	Prednisone acetate tablets	5	take orally
1761	F	2020-03-26	Prednisone acetate tablets	5	take orally
1761	F	2020-03-27	Prednisone acetate tablets	5	take orally
1799	M	2020-03-06	Prednisone acetate tablets	10	take orally
1799	M	2020-03-07	Prednisone acetate tablets	10	take orally
1799	M	2020-03-08	Prednisone acetate tablets	10	take orally
1799	M	2020-03-09	Prednisone acetate tablets	10	take orally
1799	M	2020-03-10	Prednisone acetate tablets	10	take orally
1812	M	2020-03-17	Prednisone acetate tablets	20	take orally
1812	M	2020-03-18	Prednisone acetate tablets	20	take orally
1812	M	2020-03-19	Prednisone acetate tablets	20	take orally
1812	M	2020-03-20	Prednisone acetate tablets	20	take orally
1858	F	2020-03-08	Prednisone acetate tablets	30	take orally
1858	F	2020-03-09	Prednisone acetate tablets	30	take orally
1858	F	2020-03-10	Prednisone acetate tablets	30	take orally
1858	F	2020-03-11	Prednisone acetate tablets	30	take orally
1858	F	2020-03-12	Prednisone acetate tablets	30	take orally
1858	F	2020-03-13	Prednisone acetate tablets	30	take orally
1858	F	2020-03-14	Prednisone acetate tablets	30	take orally
1858	F	2020-03-15	Prednisone acetate tablets	30	take orally
1858	F	2020-03-16	Prednisone acetate tablets	30	take orally
1858	F	2020-03-23	Prednisone acetate tablets	20	take orally
1858	F	2020-03-26	Prednisone acetate tablets	10	take orally
2144	M	2020-03-09	Prednisone acetate tablets	20	take orally
2144	M	2020-03-10	Prednisone acetate tablets	20	take orally
2144	M	2020-03-11	Prednisone acetate tablets	20	take orally
2144	M	2020-03-12	Prednisone acetate tablets	20	take orally
2144	M	2020-03-13	Prednisone acetate tablets	20	take orally
2264	M	2020-03-11	Prednisone acetate tablets	10	take orally
2264	M	2020-03-12	Prednisone acetate tablets	10	take orally
2264	M	2020-03-13	Prednisone acetate tablets	10	take orally
2283	F	2020-03-13	Prednisone acetate tablets	10	take orally
2310	F	2020-03-13	Prednisone acetate tablets	10	take orally
2421	F	2020-03-17	prednison	20	take orally
2449	F	2020-03-24	Prednisone acetate tablets	5	take orally
2449	F	2020-03-25	Prednisone acetate tablets	5	take orally
2449	F	2020-03-26	Prednisone acetate tablets	5	take orally
2449	F	2020-03-27	Prednisone acetate tablets	5	take orally
2449	F	2020-03-28	Prednisone acetate tablets	5	take orally
2449	F	2020-03-29	Prednisone acetate tablets	5	take orally
2449	F	2020-03-30	Prednisone acetate tablets	5	take orally
2452	M	2020-03-13	prednison	20	take orally
2452	M	2020-03-14	prednison	20	take orally
2452	M	2020-03-15	prednison	20	take orally
2452	M	2020-03-16	prednison	20	take orally
2452	M	2020-03-20	prednison	20	take orally
2452	M	2020-03-21	prednison	20	take orally
2452	M	2020-03-22	prednison	20	take orally
2502	M	2020-03-13	prednison	35	take orally
2502	M	2020-03-14	prednison	35	take orally
2596	M	2020-03-15	Prednisone acetate tablets	5	take orally
2596	M	2020-03-16	Prednisone acetate tablets	6	take orally
2596	M	2020-03-17	Prednisone acetate tablets	7	take orally
2596	M	2020-03-18	Prednisone acetate tablets	8	take orally
2596	M	2020-03-19	Prednisone acetate tablets	9	take orally
2596	M	2020-03-20	Prednisone acetate tablets	10	take orally
2596	M	2020-03-21	Prednisone acetate tablets	11	take orally
2596	M	2020-03-22	Prednisone acetate tablets	12	take orally
2596	M	2020-03-23	Prednisone acetate tablets	5	take orally
2698	M	2020-03-20	Prednisone acetate tablets	20	take orally
2698	M	2020-03-21	Prednisone acetate tablets	20	take orally
2698	M	2020-03-22	Prednisone acetate tablets	20	take orally
2698	M	2020-03-23	Prednisone acetate tablets	20	take orally
2698	M	2020-03-24	Prednisone acetate tablets	20	take orally
2698	M	2020-03-25	Prednisone acetate tablets	20	take orally
2698	M	2020-03-26	Prednisone acetate tablets	20	take orally
2707	M	2020-03-20	Prednisone acetate tablets	10	take orally
2716	M	2020-03-19	Prednisone acetate tablets	10	take orally
2716	M	2020-03-20	Prednisone acetate tablets	10	take orally
2716	M	2020-03-21	Prednisone acetate tablets	10	take orally
2716	M	2020-03-22	Prednisone acetate tablets	10	take orally
2716	M	2020-03-23	Prednisone acetate tablets	10	take orally
2716	M	2020-03-24	Prednisone acetate tablets	10	take orally
2716	M	2020-03-25	Prednisone acetate tablets	10	take orally
2716	M	2020-03-26	Prednisone acetate tablets	10	take orally
2716	M	2020-03-27	Prednisone acetate tablets	10	take orally
2716	M	2020-03-28	Prednisone acetate tablets	10	take orally
2716	M	2020-03-29	Prednisone acetate tablets	10	take orally
2716	M	2020-03-30	Prednisone acetate tablets	10	take orally

## Sheet: Supplementary Data 6
ID	S-IgG	RBD-IgG	N-IgG	S-IgM	RBD-IgM	N-IgM
COVID-19#1	23.6397	24.2595	29.1802	2.63049	1.9411	6.98574
COVID-19#2	23.2553	24.0087	27.4002	2.54616	2.07198	6.40478
COVID-19#3	17.808	34.4909	6.81649	2.02822	1.63784	1.01408
COVID-19#4	12.4895	13.9231	26.9893	8.04788	6.99396	2.03931
COVID-19#5	39.016	29.8501	9.0446	1.15256	1.11679	5.21847
COVID-19#6	20.924	53.0931	19.0815	7.47704	6.46203	1.41072
COVID-19#7	65.1152	64.1917	35.9302	2.50038	1.70921	1.53691
COVID-19#8	60.7327	68.4533	34.8937	2.4341	1.67437	1.48335
COVID-19#9	49.7065	67.3145	25.1797	10.4262	7.3006	2.08144
HC#1	0.4	0.545	0.443	0.472	0.518	0.524
HC#2	0.494	0.625	0.472	0.518	0.523	0.508
HC#3	0.445	0.562	0.431	0.501	0.511	0.481
HC#4	0.478	0.554	0.38	0.452	0.512	0.502
HC#5	0.287	0.498	0.394	0.502	0.394	0.333
HC#6	0.256	0.439	0.384	0.462	0.273	0.363
HC#7	0.312	0.557	0.44	0.501	0.485	0.475
HC#8	0.24	0.528	0.488	0.508	0.499	0.47
HC#9	0.43	0.494	0.434	0.469	0.859	0.392
HBV#1	0.167	0.072	0.237	0.038	0.108	0.082
HBV#2	0.197	0.078	0.32	0.03	0.113	0.093
HBV#3	0.142	0.055	0.206	0.107	0.368	0.102
HBV#4	0.068	0.03	0.216	0.02	0.031	0.12
HBV#5	0.241	0.115	0.317	0.176	0.255	0.645
Syphilis#1	0.121	0.066	0.08	NA	0.351	0.405
Syphilis#2	0.083	0.052	NA	NA	0.14	0.205
Syphilis#3	NA	NA	0.034	NA	NA	NA
Syphilis#3	0.052	0.037	NA	NA	0.264	0.098
Syphilis#4	0.076	0.05	NA	NA	0.125	u
Syphilis#5	0.083	0.078	NA	NA	0.131	0.07
